# Supplementary material for: Evolutionary origin of germline pathogenic variants in human DNA mismatch repair genes
Source: Hum Genomics. 2024 Jan 29;18:5. doi: 10.1186/s40246-024-00573-0 (PMC10823654; doi:10.1186/s40246-024-00573-0)
Supplement: Supplementary file 2 — Additional file 2: Table S1. Sources of the origin data used in the study. [file 40246_2024_573_MOESM2_ESM.xls]

## Sheet: Sheet1
Table S1. Sources of the origin data used in the study.
Reference	Accession Number*
1. Borras E, Pineda M, Blanco I, Jewett EM, Wang F, Teule A, et al. MLH1 founder mutations with moderate penetrance in Spanish Lynch syndrome families. Cancer Res. 2010;70(19):7379-91.	NA
2. Borelli I, Casalis Cavalchini GC, Del Peschio S, Micheletti M, Venesio T, Sarotto I, et al. A founder MLH1 mutation in Lynch syndrome families from Piedmont, Italy, is associated with an increased risk of pancreatic tumours and diverse immunohistochemical patterns. Fam Cancer. 2014;13(3):401-13.	NA
3. Nystrom-Lahti M, Kristo P, Nicolaides NC, Chang SY, Aaltonen LA, Moisio AL, et al. Founding mutations and Alu-mediated recombination in hereditary colon cancer. Nat Med. 1995;1(11):1203-6.	NA
4. Moisio AL, Sistonen P, Weissenbach J, de la Chapelle A, Peltomaki P. Age and origin of two common MLH1 mutations predisposing to hereditary colon cancer. Am J Hum Genet. 1996;59(6):1243-51.	NA
5. Tomsic J, Liyanarachchi S, Hampel H, Morak M, Thomas BC, Raymond VM, et al. An American founder mutation in MLH1. Int J Cancer. 2012;130(9):2088-95.	NA
6. Pinheiro M, Pinto C, Peixoto A, Veiga I, Mesquita B, Henrique R, et al. A novel exonic rearrangement affecting MLH1 and the contiguous LRRFIP2 is a founder mutation in Portuguese Lynch syndrome families. Genet Med. 2011;13(10):895-902.	NA
7. Hutter P, Couturier A, Scott RJ, Alday P, Delozier-Blanchet C, Cachat F, et al. Complex genetic predisposition to cancer in an extended HNPCC family with an ancestral hMLH1 mutation. J Med Genet. 1996;33(8):636-40.	NA
8. Hiljadnikova-Bajro M, Josifovski T, Panovski M, Dimovski AJ. A novel germline MLH1 mutation causing Lynch Syndrome in patients from the Republic of Macedonia. Croat Med J. 2012;53(5):496-501.	NA
9. Yap HL, Chieng WS, Lim JR, Lim RS, Soo R, Guo J, et al. Recurring MLH1 deleterious mutations in unrelated Chinese Lynch syndrome families in Singapore. Fam Cancer. 2009;8(2):85-94.	NA
10. Shin YK, Heo SC, Shin JH, Hong SH, Ku JL, Yoo BC, et al. Germline mutations in MLH1, MSH2 and MSH6 in Korean hereditary non-polyposis colorectal cancer families. Hum Mutat. 2004;24(4):351.	NA
11. Chong G, Jarry J, Marcus V, Thiffault I, Winocour S, Monczak Y, et al. High frequency of exon deletions and putative founder effects in French Canadian Lynch syndrome families. Hum Mutat. 2009;30(8):E797-812.	NA
12. Chan TL, Chan YW, Ho JW, Chan C, Chan AS, Chan E, et al. MSH2 c.1452-1455delAATG is a founder mutation and an important cause of hereditary nonpolyposis colorectal cancer in the southern Chinese population. Am J Hum Genet. 2004;74(5):1035-42.	NA
13. Wagner A, Barrows A, Wijnen JT, van der Klift H, Franken PF, Verkuijlen P, et al. Molecular analysis of hereditary nonpolyposis colorectal cancer in the United States: high mutation detection rate among clinically selected families and characterization of an American founder genomic deletion of the MSH2 gene. Am J Hum Genet. 2003;72(5):1088-100.	NA
14. Clendenning M, Baze ME, Sun S, Walsh K, Liyanarachchi S, Fix D, et al. Origins and prevalence of the American Founder Mutation of MSH2. Cancer Res. 2008;68(7):2145-53.	NA
15. Greenwood CM, Sun S, Veenstra J, Hamel N, Niell B, Gruber S, et al. How old is this mutation? - a study of three Ashkenazi Jewish founder mutations. BMC Genet. 2010;11:39.	NA
16. Foulkes WD, Thiffault I, Gruber SB, Horwitz M, Hamel N, Lee C, et al. The founder mutation MSH2*1906G-->C is an important cause of hereditary nonpolyposis colorectal cancer in the Ashkenazi Jewish population. Am J Hum Genet. 2002;71(6):1395-412.	NA
17. Haraldsdottir S, Rafnar T, Frankel WL, Einarsdottir S, Sigurdsson A, Hampel H, et al. Comprehensive population-wide analysis of Lynch syndrome in Iceland reveals founder mutations in MSH6 and PMS2. Nat Commun. 2017;8:14755.	NA
18. Vermaut C, Leclerc J, Vasseur F, Wacrenier A, Lovecchio T, Boidin D, et al. MSH2 c.1022T>C, p.Leu341Pro is a founder pathogenic variation and a major cause of Lynch syndrome in the North of France. Genes Chromosomes Cancer. 2020;59(2):111-8.	NA
19. Pinheiro M, Francisco I, Pinto C, Peixoto A, Veiga I, Filipe B, et al. The nonsense mutation MSH2 c.2152C>T shows a founder effect in Portuguese Lynch syndrome families. Genes Chromosomes Cancer. 2019;58(9):657-64.	NA
20. Menendez M, Castellvi-Bel S, Pineda M, de Cid R, Munoz J, Gonzalez S, et al. Founder effect of a pathogenic MSH2 mutation identified in Spanish families with Lynch syndrome. Clin Genet. 2010;78(2):186-90.	NA
21. Pinheiro M, Pinto C, Peixoto A, Veiga I, Mesquita B, Henrique R, et al. The MSH2 c.388_389del mutation shows a founder effect in Portuguese Lynch syndrome families. Clin Genet. 2013;84(3):244-50.	NA
22. Borelli I, Barberis MA, Spina F, Casalis Cavalchini GC, Vivanet C, Balestrino L, et al. A unique MSH2 exon 8 deletion accounts for a major portion of all mismatch repair gene mutations in Lynch syndrome families of Sardinian origin. Eur J Hum Genet. 2013;21(2):154-61.	NA
23. Raskin L, Schwenter F, Freytsis M, Tischkowitz M, Wong N, Chong G, et al. Characterization of two Ashkenazi Jewish founder mutations in MSH6 gene causing Lynch syndrome. Clin Genet. 2011;79(6):512-22.	NA
24. Castellsague E, Liu J, Volenik A, Giroux S, Gagne R, Maranda B, et al. Characterization of a novel founder MSH6 mutation causing Lynch syndrome in the French Canadian population. Clin Genet. 2015;87(6):536-42.	NA
25. Cederquist K, Emanuelsson M, Wiklund F, Golovleva I, Palmqvist R, Gronberg H. Two Swedish founder MSH6 mutations, one nonsense and one missense, conferring high cumulative risk of Lynch syndrome. Clin Genet. 2005;68(6):533-41.	NA
26. Vahteristo P, Ojala S, Tamminen A, Tommiska J, Sammalkorpi H, Kiuru-Kuhlefelt S, et al. No MSH6 germline mutations in breast cancer families with colorectal and/or endometrial cancer. J Med Genet. 2005;42(4):e22.	NA
27. Clendenning M, Senter L, Hampel H, Robinson KL, Sun S, Buchanan D, et al. A frame-shift mutation of PMS2 is a widespread cause of Lynch syndrome. J Med Genet. 2008;45(6):340-5.	NA
28. Tomsic J, Senter L, Liyanarachchi S, Clendenning M, Vaughn CP, Jenkins MA, et al. Recurrent and founder mutations in the PMS2 gene. Clin Genet. 2013;83(3):238-43.	NA
29. Hajdinjak M, Fu Q, Hubner A, Petr M, Mafessoni F, Grote S, et al. Reconstructing the genetic history of late Neanderthals. Nature. 2018;555(7698):652-6.	PRJEB21870, PRJEB21875, PRJEB21881, PRJEB21882, PRJEB21883
30. Fu Q, Posth C, Hajdinjak M, Petr M, Mallick S, Fernandes D, et al. The genetic history of Ice Age Europe. Nature. 2016;534(7606):200-5.	PRJEB13123
31. Lazaridis I, Nadel D, Rollefson G, Merrett DC, Rohland N, Mallick S, et al. Genomic insights into the origin of farming in the ancient Near East. Nature. 2016;536(7617):419-24.	PRJEB14455
32. Lazaridis I, Mittnik A, Patterson N, Mallick S, Rohland N, Pfrengle S, et al. Genetic origins of the Minoans and Mycenaeans. Nature. 2017;548(7666):214-8.	PRJEB20914
33. Lipson M, Szecsenyi-Nagy A, Mallick S, Posa A, Stegmar B, Keerl V, et al. Parallel palaeogenomic transects reveal complex genetic history of early European farmers. Nature. 2017;551(7680):368-72.	PRJEB22629
34. Mathieson I, Alpaslan-Roodenberg S, Posth C, Szecsenyi-Nagy A, Rohland N, Mallick S, et al. The genomic history of southeastern Europe. Nature. 2018;555(7695):197-203.	PRJEB22652
35. de Barros Damgaard P, Martiniano R, Kamm J, Moreno-Mayar JV, Kroonen G, Peyrot M, et al. The first horse herders and the impact of early Bronze Age steppe expansions into Asia. Science. 2018;360(6396).	PRJEB26349
36. Krzewinska M, Kilinc GM, Juras A, Koptekin D, Chylenski M, Nikitin AG, et al. Ancient genomes suggest the eastern Pontic-Caspian steppe as the source of western Iron Age nomads. Sci Adv. 2018;4(10):eaat4457.	PRJEB27628
37. Posth C, Nakatsuka N, Lazaridis I, Skoglund P, Mallick S, Lamnidis TC, et al. Reconstructing the Deep Population History of Central and South America. Cell. 2018;175(5):1185-97 e22.	PRJEB28961
38. Sikora M, Pitulko VV, Sousa VC, Allentoft ME, Vinner L, Rasmussen S, et al. The population history of northeastern Siberia since the Pleistocene. Nature. 2019;570(7760):182-8.	PRJEB29700, PRJEB26336
39. Brace S, Diekmann Y, Booth TJ, van Dorp L, Faltyskova Z, Rohland N, et al. Ancient genomes indicate population replacement in Early Neolithic Britain. Nat Ecol Evol. 2019;3(5):765-71.	PRJEB31249
40. Narasimhan VM, Patterson N, Moorjani P, Rohland N, Bernardos R, Mallick S, et al. The formation of human populations in South and Central Asia. Science. 2019;365(6457).	PRJEB32466
41. Antonio ML, Gao Z, Moots HM, Lucci M, Candilio F, Sawyer S, et al. Ancient Rome: A genetic crossroads of Europe and the Mediterranean. Science. 2019;366(6466):708-14.	PRJEB32566
42. Harney E, Cheronet O, Fernandes DM, Sirak K, Mah M, Bernardos R, et al. A minimally destructive protocol for DNA extraction from ancient teeth. Genome Res. 2021;31(3):472-83.	PRJEB32750
43. Jeong C, Wang K, Wilkin S, Taylor WTT, Miller BK, Bemmann JH, et al. A Dynamic 6,000-Year Genetic History of Eurasia's Eastern Steppe. Cell. 2020;183(4):890-904 e29.	PRJEB35748
44. Agranat-Tamir L, Waldman S, Martin MAS, Gokhman D, Mishol N, Eshel T, et al. The Genomic History of the Bronze Age Southern Levant. Cell. 2020;181(5):1146-57 e11.	PRJEB37057
45. Kilinc GM, Kashuba N, Koptekin D, Bergfeldt N, Donertas HM, Rodriguez-Varela R, et al. Human population dynamics and Yersinia pestis in ancient northeast Asia. Sci Adv. 2021;7(2).	PRJEB39378
46. Wang CC, Yeh HY, Popov AN, Zhang HQ, Matsumura H, Sirak K, et al. Genomic insights into the formation of human populations in East Asia. Nature. 2021;591(7850):413-9.	PRJEB42781
47. Papac L, Ernee M, Dobes M, Langova M, Rohrlach AB, Aron F, et al. Dynamic changes in genomic and social structures in third millennium BCE central Europe. Sci Adv. 2021;7(35).	PRJEB45006
48. Patterson N, Isakov M, Booth T, Buster L, Fischer CE, Olalde I, et al. Large-scale migration into Britain during the Middle to Late Bronze Age. Nature. 2022;601(7894):588-94.	PRJEB47891
49. Allentoft ME, Sikora M, Sjogren KG, Rasmussen S, Rasmussen M, Stenderup J, et al. Population genomics of Bronze Age Eurasia. Nature. 2015;522(7555):167-72.	PRJEB9021
50. Fernandes DM, Sirak KA, Ringbauer H, Sedig J, Rohland N, Cheronet O, et al. A genetic history of the pre-contact Caribbean. Nature. 2021;590(7844):103-10.	PRJEB38555
51. Wang T, Wang W, Xie G, Li Z, Fan X, Yang Q, et al. Human population history at the crossroads of East and Southeast Asia since 11,000 years ago. Cell. 2021;184(14):3829-41 e21.	PRJCA003870
52. Kumar V, Wang W, Zhang J, Wang Y, Ruan Q, Yu J, et al. Bronze and Iron Age population movements underlie Xinjiang population history. Science. 2022;376(6588):62-9.	HRA001777
53. Moreno-Mayar JV, Vinner L, de Barros Damgaard P, de la Fuente C, Chan J, Spence JP, et al. Early human dispersals within the Americas. Science. 2018;362(6419).	PRJEB29074
54. Wang CC, Reinhold S, Kalmykov A, Wissgott A, Brandt G, Jeong C, et al. Ancient human genome-wide data from a 3000-year interval in the Caucasus corresponds with eco-geographic regions. Nat Commun. 2019;10(1):590.	PRJEB29603
55. Li J, Cai D, Zhang Y, Zhu H, Zhou H. Ancient DNA reveals two paternal lineages C2a1a1b1a/F3830 and C2b1b/F845 in past nomadic peoples distributed on the Mongolian Plateau. Am J Phys Anthropol. 2020;172(3):402-11.	PRJEB24670, PRJEB33265
56. Novak M, Olalde I, Ringbauer H, Rohland N, Ahern J, Balen J, et al. Genome-wide analysis of nearly all the victims of a 6200 year old massacre. PLoS One. 2021;16(3):e0247332.	PRJEB42243
57. Zhang F, Ning C, Scott A, Fu Q, Bjorn R, Li W, et al. The genomic origins of the Bronze Age Tarim Basin mummies. Nature. 2021;599(7884):256-61.	PRJEB46875
58. Marchi N, Winkelbach L, Schulz I, Brami M, Hofmanova Z, Blocher J, et al. The genomic origins of the world's first farmers. Cell. 2022;185(11):1842-59 e18.	PRJEB50857
59. Flegontov P, Altinisik NE, Changmai P, Rohland N, Mallick S, Adamski N, et al. Palaeo-Eskimo genetic ancestry and the peopling of Chukotka and North America. Nature. 2019;570(7760):236-40.	PRJEB30575
60. Gnecchi-Ruscone GA, Szecsenyi-Nagy A, Koncz I, Csiky G, Racz Z, Rohrlach AB, et al. Ancient genomes reveal origin and rapid trans-Eurasian migration of 7(th) century Avar elites. Cell. 2022;185(8):1402-13 e21.	PRJEB50368
61. Mathieson I, Lazaridis I, Rohland N, Mallick S, Patterson N, Roodenberg SA, et al. Genome-wide patterns of selection in 230 ancient Eurasians. Nature. 2015;528(7583):499-503.	PRJEB11450
62. Mao X, Zhang H, Qiao S, Liu Y, Chang F, Xie P, et al. The deep population history of northern East Asia from the Late Pleistocene to the Holocene. Cell. 2021;184(12):3256-66 e13.	PRJCA003699
*accession number in databases: PRJXXXXXX from ENA database, and HRAXXXXX from NGDC database.
