# Supplementary material for: Evolutionary origin of germline pathogenic variants in human DNA mismatch repair genes
Source: Hum Genomics. 2024 Jan 29;18:5. doi: 10.1186/s40246-024-00573-0 (PMC10823654; doi:10.1186/s40246-024-00573-0)
Supplement: Supplementary file 3 — Additional file 3: Table S2. MMR PV list. A Human MLH1 PVs; B Human MSH2 PVs; C Human MSH6 PVs; D Human PMS2 PVs. [file 40246_2024_573_MOESM3_ESM.xls]

## Sheet: MLH1
Table S2A. Human MLH1 PVs used in the study
Genome position (NC_000003.12)	Transcript (NM_000249.4)	Protein (NP_000240.1)	Variant type	Interpretation	Allele ID
g.36993167_36997315del	c.-381_207+606del		frameshift deletion	Pathogenic	95066
g.36993510_36999509del	c.-38_208-1446del		frameshift deletion	Pathogenic	623763
g.36993521C>A	c.-27C>A		UTR5	Pathogenic/Likely_pathogenic	95063
g.36993533_36993575del	c.-15_28del		frameshift deletion	Likely_pathogenic	1160435
g.36993546_36993664del	c.-2_116+1del		frameshift deletion	Pathogenic	1037354
g.36993548A>C	c.1A>C		startloss	Likely_pathogenic	483530
g.36993548A>G	c.1A>G		startloss	Pathogenic	95468
g.36993548A>T	c.1A>T		startloss	Pathogenic	1245629
g.36993549T>A	c.2T>A		startloss	Pathogenic	95608
g.36993549T>C	c.2T>C		startloss	Pathogenic	95609
g.36993549T>G	c.2T>G		startloss	Pathogenic	95610
g.36993550G>A	c.3G>A		startloss	Pathogenic	95685
g.36993552C>A	c.5C>A	p.Ser2*	stopgain	Pathogenic	95769
g.36993556_36993568del	c.9_21del	p.Phe3Leufs*10	frameshift deletion	Pathogenic	406195
g.36993556del	c.9del	p.Phe3Leufs*14	frameshift deletion	Pathogenic	95936
g.36993562_36993575del	c.15_28del	p.Gly6Alafs*20	frameshift deletion	Pathogenic	95274
g.36993566del	c.19del	p.Val7Leufs*10	frameshift deletion	Pathogenic	923144
g.36993565_36993581del	c.18_34del	p.Val7Argfs*18	frameshift deletion	Pathogenic	95409
g.36993566_36993582del	c.19_35del	p.Val7Argfs*18	frameshift deletion	Pathogenic	95467
g.36993569dup	c.22dup	p.Ile8Asnfs*23	frameshift insertion	Pathogenic	95585
g.36993569del	c.22del	p.Ile8Phefs*9	frameshift deletion	Pathogenic	1059737
g.36993572_36993573delinsTA	c.25_26delinsTA	p.Arg9*	stopgain	Pathogenic	226314
g.36993574G>A	c.27G>A		synonymous SNV	Likely_pathogenic	182217
g.36993578del	c.31del	p.Leu11Trpfs*6	frameshift deletion	Pathogenic	95640
g.36993581dup	c.34dup	p.Asp12Glyfs*19	frameshift insertion	Pathogenic/Likely_pathogenic	432560
g.36993581_36993593del	c.34_46del	p.Asp12*	frameshift deletion	Likely_pathogenic	967148
g.36993582del	c.35del	p.Asp12Alafs*5	frameshift deletion	Pathogenic	1059738
g.36993584GA[3]	c.39_40dup	p.Thr14Argfs*4	frameshift insertion	Pathogenic	95684
g.36993584del	c.37del	p.Glu13Argfs*4	frameshift deletion	Pathogenic	95664
g.36993585dup	c.38dup	p.Thr14Aspfs*17	frameshift insertion	Pathogenic	239142
g.36993585_36993586insCCCA	c.38_39insCCCA	p.Glu13Aspfs*19	frameshift insertion	Pathogenic	95681
g.36993584G>T	c.37G>T	p.Glu13*	stopgain	Pathogenic	95663
g.36993591dup	c.44dup	p.Val16Glyfs*15	frameshift insertion	Pathogenic	95695
g.36993594_36993600del	c.47_53del	p.Val16Alafs*18	frameshift deletion	Pathogenic	232878
g.36993599del	c.52del	p.Arg18Alafs*18	frameshift deletion	Pathogenic	95728
g.36993601del	c.54del	p.Ile19Serfs*17	frameshift deletion	Pathogenic	807521
g.36993602A>T	c.55A>T	p.Ile19Phe	missense	Pathogenic	95748
g.36993610_36993629del	c.63_82del	p.Gly22Serfs*2	frameshift deletion	Pathogenic	631192
g.36993608del	c.61del	p.Ala21Argfs*15	frameshift deletion	Pathogenic	95770
g.36993609C>A	c.62C>A	p.Ala21Glu	missense	Pathogenic	95771
g.36993614dup	c.67dup	p.Glu23Glyfs*8	frameshift insertion	Pathogenic	406196
g.36993609C>T	c.62C>T	p.Ala21Val	missense	Pathogenic	95772
g.36993614del	c.67del	p.Glu23Lysfs*13	frameshift deletion	Pathogenic	95806
g.36993614G>T	c.67G>T	p.Glu23*	stopgain	Pathogenic	95805
g.36993615_36993619delinsCTA	c.68_72delinsCTA	p.Glu23Alafs*7	frameshift substitution	Pathogenic	827919
g.36993617del	c.70del	p.Val24Leufs*12	frameshift deletion	Pathogenic	95811
g.36993618_36993622del	c.71_75del	p.Val24Alafs*5	frameshift deletion	Pathogenic	443418
g.36993619_36993629dup	c.72_82dup	p.Pro28Leufs*12	frameshift insertion	Pathogenic	827920
g.36993620del	c.73del	p.Ile25Serfs*11	frameshift deletion	Pathogenic	95818
g.36993620A>T	c.73A>T	p.Ile25Phe	missense	Likely_pathogenic	95817
g.36993623del	c.76del	p.Gln26Serfs*10	frameshift deletion	Pathogenic	95822
g.36993623C>T	c.76C>T	p.Gln26*	stopgain	Pathogenic	95821
g.36993624del	c.77del	p.Gln26Argfs*10	frameshift deletion	Pathogenic	631193
g.36993625del	c.78del	p.Gln26Hisfs*10	frameshift deletion	Pathogenic	95828
g.36993630C>T	c.83C>T	p.Pro28Leu	missense	Pathogenic	95862
g.36993631del	c.84del	p.Ala29Leufs*7	frameshift deletion	Pathogenic	95866
g.36993633C>G	c.86C>G	p.Ala29Gly	missense	Pathogenic	95877
g.36993641del	c.94del	p.Ile32Serfs*4	frameshift deletion	Pathogenic	406199
g.36993642T>A	c.95T>A	p.Ile32Asn	missense	Likely_pathogenic	807525
g.36993647GA[1]	c.102_103del	p.Glu34Aspfs*3	frameshift deletion	Pathogenic	95083
g.36993651T>G	c.104T>G	p.Met35Arg	missense	Pathogenic	95105
g.36993651_36993652insAA	c.104_105insAA	p.Met35Ilefs*7	frameshift insertion	Pathogenic	95106
g.36993651_36993652delinsAC	c.104_105delinsAC	p.Met35Asn	nonframeshift substitution	Pathogenic	32144
g.36993656G>T	c.109G>T	p.Glu37*	stopgain	Pathogenic	95115
g.36993658del	c.111del	p.Asn38Thrfs*3	frameshift deletion	Pathogenic	953440
g.36993659A>C	c.112A>C	p.Asn38His	missense	Pathogenic	95119
g.36993659A>T	c.112A>T	p.Asn38Tyr	missense	Likely_pathogenic	943481
g.36993660A>G	c.113A>G	p.Asn38Ser	missense	Pathogenic	95122
g.36993661C>A	c.114C>A	p.Asn38Lys	missense	Likely_pathogenic	552279
g.36993661C>G	c.114C>G	p.Asn38Lys	missense	Pathogenic	95125
g.36993664G>A	c.116+1G>A		splicing	Likely_pathogenic	95130
g.36993664G>T	c.116+1G>T		splicing	Likely_pathogenic	452401
g.36993666A>G	c.116+3A>G		intronic	Likely_pathogenic	427197
g.36993668G>C	c.116+5G>C		intronic	Pathogenic	95132
g.36995928_37002064del	c.117-691_306+1011del		frameshift deletion	Pathogenic	95140
g.36996617A>G	c.117-2A>G		splicing	Pathogenic	152570
g.36996618G>A	c.117-1G>A		splicing	Pathogenic	133067
g.36996618G>T	c.117-1G>T		splicing	Likely_pathogenic	552280
g.36996621del	c.119del	p.Leu40*	frameshift deletion	Pathogenic	95150
g.36996623G>C	c.121G>C	p.Asp41His	missense	Pathogenic	95156
g.36996624A>G	c.122A>G	p.Asp41Gly	missense	Pathogenic	95158
g.36996624A>T	c.122A>T	p.Asp41Val	missense	Likely_pathogenic	452079
g.36996631dup	c.129dup	p.Ser44Ilefs*9	frameshift insertion	Pathogenic	393649
g.36996630_36996633dup	c.128_131dup	p.Thr45Ilefs*9	frameshift insertion	Pathogenic	95166
g.36996634del	c.132del	p.Thr45Glnfs*5	frameshift deletion	Pathogenic	909304
g.36996633C>T	c.131C>T	p.Ser44Phe	missense	Pathogenic	32118
g.36996633_36996634delinsTT	c.131_132delinsTT	p.Ser44Phe	nonframeshift substitution	Pathogenic	1037356
g.36996644C>T	c.142C>T	p.Gln48*	stopgain	Pathogenic	95212
g.36996645A>C	c.143A>C	p.Gln48Pro	missense	Likely_pathogenic	95213
g.36996648T>A	c.146T>A	p.Val49Glu	missense	Pathogenic	95223
g.36996652dup	c.150dup	p.Val51Cysfs*2	frameshift insertion	Pathogenic	95230
g.36996652_36996655del	c.150_153del	p.Val51Lysfs*5	frameshift deletion	Pathogenic	406201
g.36996655dup	c.153dup	p.Lys52*	frameshift insertion	Pathogenic	95237
g.36996654T>A	c.152T>A	p.Val51Asp	missense	Likely_pathogenic	909306
g.36996658dup	c.156dup	p.Glu53Argfs*26	frameshift insertion	Pathogenic	95268
g.36996670_36996671insCCTGTAGTCCCAGCTACTCGGGAGGCTGAGGCGGGAGAATGGCGTGAACCCGGGAGGCGGAGCTTGCAGTGAGCCGAGATCCCGCCACTGCACTCCAGCCTGGGCGNNNNNNNNNNAAAAAAAAAAAAAAAAAAAAAAAGAGGGAGGCCTG	c.168_169insCCTGTAGTCCCAGCTACTCGGGAGGCTGAGGCGGGAGAATGGCGTGAACCCGGGAGGCGGAGCTTGCAGTGAGCCGAGATCCCGCCACTGCACTCCAGCCTGGGCGNNNNNNNNNNAAAAAAAAAAAAAAAAAAAAAAAGAGGGAGGCCTG		exonic	Pathogenic	1059739
g.36996658del	c.156del	p.Glu53Argfs*4	frameshift deletion	Pathogenic	95267
g.36996657_36996658del	c.155_156del	p.Lys52Argfs*26	frameshift deletion	Pathogenic	180131
g.36996657_36996660del	c.155_158del	p.Lys52Argfs*4	frameshift deletion	Pathogenic	95264
g.36996659GAGG[1]	c.161_164del	p.Gly54Alafs*2	frameshift deletion	Pathogenic	95279
g.36996659G>T	c.157G>T	p.Glu53*	stopgain	Pathogenic	1320172
g.36996663del	c.161del	p.Gly54Glufs*3	frameshift deletion	Pathogenic	95280
g.36996677dup	c.175dup	p.Ile59Asnfs*20	frameshift insertion	Pathogenic	95354
g.36996676_36996677delinsT	c.174_175delinsT	p.Leu58Phefs*34	frameshift substitution	Pathogenic/Likely_pathogenic	232884
g.36996680C>T	c.178C>T	p.Gln60*	stopgain	Pathogenic	909309
g.36996686C>T	c.184C>T	p.Gln62*	stopgain	Pathogenic	95376
g.36996689G>A	c.187G>A	p.Asp63Asn	missense	Pathogenic/Likely_pathogenic	95394
g.36996691C>A	c.189C>A	p.Asp63Glu	missense	Pathogenic	95408
g.36996693dup	c.191dup	p.Asn64Lysfs*15	frameshift insertion	Pathogenic	95422
g.36996692_36996693del	c.190_191del	p.Asn64Trpfs*14	frameshift deletion	Pathogenic	95415
g.36996696_36996703del	c.194_201del	p.Gly65Aspfs*11	frameshift deletion	Pathogenic	1059740
g.36996696G>A	c.194G>A	p.Gly65Asp	missense	Likely_pathogenic	95429
g.36996696_36996697insAT	c.194_195insAT	p.Thr66Serfs*27	frameshift insertion	Pathogenic	1059741
g.36996697del	c.195del	p.Thr66Profs*26	frameshift deletion	Pathogenic	95432
g.36996697delinsATCTT	c.195delinsATCTT	p.Thr66Serfs*14	frameshift substitution	Pathogenic	519086
g.36996700dup	c.198dup	p.Gly67Argfs*12	frameshift insertion	Pathogenic	95456
g.36996703dup	c.201dup	p.Ile68Aspfs*11	frameshift insertion	Pathogenic	406204
g.36996703del	c.201del	p.Ile68Serfs*24	frameshift deletion	Pathogenic	95474
g.36996701G>A	c.199G>A	p.Gly67Arg	missense	Pathogenic	95466
g.36996701G>C	c.199G>C	p.Gly67Arg	missense	Pathogenic	486996
g.36996701G>T	c.199G>T	p.Gly67Trp	missense	Pathogenic	32127
g.36996702G>A	c.200G>A	p.Gly67Glu	missense	Pathogenic	32145
g.36996705T>A	c.203T>A	p.Ile68Asn	missense	Likely_pathogenic	95482
g.36996705T>G	c.203T>G	p.Ile68Ser	missense	Likely_pathogenic	807535
g.36996707del	c.205del	p.Arg69Glyfs*23	frameshift deletion	Pathogenic	95489
g.36996710_36996711del	c.207+1_207+2del		splicing	Likely_pathogenic	95496
g.36996710G>A	c.207+1G>A		splicing	Likely_pathogenic	95494
g.36996710G>T	c.207+1G>T		splicing	Likely_pathogenic	95495
g.36996711T>C	c.207+2T>C		splicing	Likely_pathogenic	95497
g.36996711T>G	c.207+2T>G		splicing	Pathogenic	519286
g.36996714G>A	c.207+5G>A		intronic	Likely_pathogenic	915609
g.36996714G>C	c.207+5G>C		intronic	Pathogenic/Likely_pathogenic	150846
g.36999241_37001694delinsACATAGTA	c.208-1714_306+641delinsACATAGTA		stopgain	Pathogenic	95502
g.37000950_37001009del	c.208-5_262del		frameshift deletion	Pathogenic	815300
g.37000952C>G	c.208-3C>G		intronic	Likely_pathogenic	95506
g.37000952C>T	c.208-3C>T		intronic	Likely_pathogenic	427199
g.37000954_37000955del	c.208-1_208del		splicing	Pathogenic	95504
g.37000953AGAA[1]	c.208-3444_208-3441del		frameshift deletion	Pathogenic	95535
g.37000956_37000962del	c.209_215del	p.Lys70Ilefs*20	frameshift deletion	Pathogenic	180132
g.37000953A>C	c.208-2A>C		splicing	Pathogenic	182219
g.37000953A>G	c.208-2A>G		splicing	Pathogenic	95505
g.37000956_37000968del	c.209_221del	p.Lys70Ilefs*18	nonframeshift deletion	Likely_pathogenic	358737
g.37000954G>A	c.208-1G>A		splicing	Pathogenic	95503
g.37000957AGA[1]	c.210AGA	p.Glu71del	nonframeshift deletion	Pathogenic	95541
g.37000958G>T	c.211G>T	p.Glu71*	stopgain	Pathogenic	95537
g.37000976TG[1]	c.231_232del	p.Cys77*	frameshift deletion	Pathogenic	95587
g.37000976T>C	c.229T>C	p.Cys77Arg	missense	Pathogenic	95584
g.37000977G>A	c.230G>A	p.Cys77Tyr	missense	Pathogenic	95586
g.37000977G>C	c.230G>C	p.Cys77Ser	missense	Likely_pathogenic	406205
g.37000979del	c.232del	p.Glu78Lysfs*14	frameshift deletion	Pathogenic	95588
g.37000979_37000990delinsATGTAAGG	c.232_243delinsATGTAAGG	p.Glu78Metfs*2	stopgain	Pathogenic	789446
g.37000984del	c.237del	p.Arg79Serfs*13	frameshift deletion	Pathogenic	807539
g.37000985T>G	c.238T>G	p.Phe80Val	missense	Likely_pathogenic	95589
g.37000989CTA[1]	c.242CTA		nonframeshift deletion	Likely_pathogenic	182222
g.37000991dup	c.244dup	p.Thr82Asnfs*2	frameshift insertion	Pathogenic	95591
g.37000991A>G	c.244A>G	p.Thr82Ala	missense	Likely_pathogenic	1e-05
g.37000992C>T	c.245C>T	p.Thr82Ile	missense	Pathogenic	95592
g.37000999del	c.252del	p.Lys84Asnfs*8	frameshift deletion	Pathogenic	232889
g.37000997A>G	c.250A>G	p.Lys84Glu	missense	Likely_pathogenic	95594
g.37001003C>T	c.256C>T	p.Gln86*	stopgain	Pathogenic	95595
g.37001008del	c.261del	p.Phe88Leufs*4	frameshift deletion	Pathogenic	95597
g.37001012G>T	c.265G>T	p.Glu89*	stopgain	Pathogenic	95598
g.37001015del	c.268del	p.Asp90Ilefs*2	frameshift deletion	Pathogenic	393834
g.37001019T>G	c.272T>G	p.Leu91*	stopgain	Pathogenic	473333
g.37001030del	c.283del	p.Ser95Leufs*13	frameshift deletion	Pathogenic/Likely_pathogenic	406206
g.37001037dup	c.290dup	p.Tyr97*	stopgain	Pathogenic	807540
g.37001040_37001051del	c.293_304del	p.Gly98_Gly101del	startloss	Likely_pathogenic	95604
g.37001039G>A	c.292G>A	p.Gly98Ser	startloss	Likely_pathogenic	95602
g.37001045C>T	c.298C>T	p.Arg100*	stopgain	Pathogenic	45212
g.37001046G>C	c.299G>C	p.Arg100Pro	missense	Pathogenic	95607
g.37001048G>A	c.301G>A	p.Gly101Ser	missense	Likely_pathogenic	95611
g.37001049G>A	c.302G>A	p.Gly101Asp	missense	Likely_pathogenic	95612
g.37001051G>A	c.304G>A	p.Glu102Lys	missense	Likely_pathogenic	95615
g.37001052A>C	c.305A>C	p.Glu102Ala	missense	Likely_pathogenic	473503
g.37001053G>C	c.306G>C	p.Glu102Asp	missense	Pathogenic	95624
g.37001054G>A	c.306+1G>A		splicing	Pathogenic	95616
g.37001055dup	c.306+2dup		splicing	Pathogenic	95617
g.37001055T>G	c.306+2T>G		splicing	Pathogenic	427200
g.37001058G>A	c.306+5G>A		intronic	Pathogenic	95622
g.37002981_37005098del	c.307-1420_380+624del		frameshift deletion	Pathogenic	95627
g.37003581_37005370del	c.307-820_380+896del		frameshift deletion	Pathogenic	95633
g.37003604_37013160del	c.307-797_677+1061del		frameshift deletion	Pathogenic	95632
g.37004157_37008450del	c.307-244_454-364del		nonframeshift deletion	Pathogenic	95629
g.37004399A>C	c.307-2A>C		splicing	Likely_pathogenic	95631
g.37004399A>G	c.307-2A>G		splicing	Pathogenic/Likely_pathogenic	231606
g.37004400G>C	c.307-1G>C		splicing	Likely_pathogenic	95628
g.37004414T>A	c.320T>A	p.Ile107Lys	missense	Pathogenic	631199
g.37004414T>G	c.320T>G	p.Ile107Arg	missense	Pathogenic	95641
g.37004416_37004429del	c.322_335del	p.Ser108Cysfs*9	frameshift deletion	Pathogenic	427201
g.37004419del	c.325del	p.His109Metfs*27	frameshift deletion	Likely_pathogenic	480464
g.37004426C>T	c.332C>T	p.Ala111Val	missense	Likely_pathogenic	95645
g.37004433del	c.339del	p.Thr114Leufs*22	frameshift deletion	Pathogenic	473388
g.37004435del	c.341del	p.Thr114Ilefs*22	frameshift deletion	Pathogenic	95647
g.37004439_37004443del	c.345_349del	p.Thr116Glufs*4	frameshift deletion	Likely_pathogenic	861170
g.37004440dup	c.346dup	p.Thr116Asnfs*6	frameshift insertion	Pathogenic	95649
g.37004440del	c.346del	p.Thr116Glnfs*20	frameshift deletion	Pathogenic	95648
g.37004441del	c.347del	p.Thr116Lysfs*20	frameshift deletion	Pathogenic/Likely_pathogenic	231600
g.37004444C>G	c.350C>G	p.Thr117Arg	missense	Likely_pathogenic	95652
g.37004444C>T	c.350C>T	p.Thr117Met	missense	Pathogenic	32133
g.37004448_37004449dup	c.354_355dup	p.Thr119Lysfs*18	frameshift insertion	Pathogenic	95653
g.37004449A>G	c.355A>G	p.Thr119Ala	missense	Likely_pathogenic	903520
g.37004450_37004451insT	c.356_357insT	p.Ala120Serfs*2	frameshift insertion	Pathogenic	807543
g.37004459del	c.365del	p.Gly122Glufs*14	frameshift deletion	Pathogenic	1037357
g.37004461A>T	c.367A>T	p.Lys123*	stopgain	Pathogenic	95655
g.37004464TG[1]	c.372_373del	p.Ala125Ilefs*15	frameshift deletion	Pathogenic	95656
g.37004472del	c.378del	p.Tyr126*	stopgain	Pathogenic	95661
g.37004472C>G	c.378C>G	p.Tyr126*	stopgain	Pathogenic	95660
g.37004474G>A	c.380G>A	p.Arg127Lys	missense	Pathogenic	95668
g.37004474G>C	c.380G>C	p.Arg127Thr	missense	Likely_pathogenic	807544
g.37004474G>T	c.380G>T	p.Arg127Ile	missense	Likely_pathogenic	180135
g.37004475G>A	c.380+1G>A		splicing	Likely_pathogenic	95665
g.37004476T>A	c.380+2T>A		splicing	Pathogenic	95666
g.37004476T>C	c.380+2T>C		splicing	Likely_pathogenic	95667
g.37006576_37007796del	c.381-415_453+733del		frameshift deletion	Pathogenic	95670
g.37006916_37008075delinsTAAATC	c.381-75_454-739delinsTAAATC		frameshift substitution	Pathogenic	977339
g.37006989A>G	c.381-2A>G		splicing	Likely_pathogenic	95669
g.37006989A>T	c.381-2A>T		splicing	Pathogenic	851556
g.37006990G>A	c.381-1G>A		splicing	Pathogenic/Likely_pathogenic	221382
g.37006990G>C	c.381-1G>C		splicing	Likely_pathogenic	432564
g.37006992del	c.382del	p.Ala128Glnfs*8	frameshift deletion	Pathogenic	95675
g.37006992G>C	c.382G>C	p.Ala128Pro	missense	Pathogenic	95673
g.37006992_37007012delinsT	c.382_402delinsT	p.Ala128Serfs*6	frameshift substitution	Pathogenic	95674
g.37006995_37006996delinsGTT	c.385_386delinsGTT	p.Ser129Valfs*12	frameshift substitution	Pathogenic	95676
g.37006998del	c.388del	p.Tyr130Thrfs*6	frameshift deletion	Pathogenic	95678
g.37006999del	c.389del	p.Tyr130Serfs*6	frameshift deletion	Pathogenic	95680
g.37007000C>G	c.390C>G	p.Tyr130*	stopgain	Pathogenic	393430
g.37007002C>A	c.392C>A	p.Ser131*	stopgain	Pathogenic	95682
g.37007002C>G	c.392C>G	p.Ser131*	stopgain	Pathogenic	231604
g.37007003del	c.393del	p.Asp132Metfs*4	frameshift deletion	Pathogenic	827933
g.37007003_37007006del	c.393_396del	p.Asp132Glufs*3	frameshift deletion	Pathogenic	616846
g.37007007G>T	c.397G>T	p.Gly133*	stopgain	Pathogenic	95683
g.37007014dup	c.404dup	p.Lys136Glufs*5	frameshift insertion	Pathogenic/Likely_pathogenic	452409
g.37007014_37007017del	c.404_407del	p.Leu135Glnfs*24	frameshift deletion	Pathogenic	95687
g.37007016A>T	c.406A>T	p.Lys136*	stopgain	Pathogenic	1059744
g.37007030del	c.420del	p.Lys140Asnfs*20	frameshift deletion	Pathogenic	95688
g.37007038dup	c.428dup	p.Gly144Trpfs*28	frameshift insertion	Pathogenic	95690
g.37007046C>T	c.436C>T	p.Gln146*	stopgain	Pathogenic	95691
g.37007051dup	c.441dup	p.Thr148Aspfs*24	frameshift insertion	Likely_pathogenic	1311627
g.37007050G>A	c.440G>A	p.Gly147Glu	missense	Likely_pathogenic	562694
g.37007055C>T	c.445C>T	p.Gln149*	stopgain	Pathogenic	95693
g.37007064G>A	c.453+1G>A		splicing	Pathogenic	1309739
g.37007064G>C	c.453+1G>C		splicing	Pathogenic	519124
g.37007064G>T	c.453+1G>T		splicing	Likely_pathogenic	95697
g.37007065T>C	c.453+2T>C		splicing	Pathogenic	95698
g.37007065_37007070delinsGATC	c.453+2_453+7delinsGATC		splicing	Pathogenic	815302
g.37008149_37008954del	c.454-665_545+49del		frameshift deletion	Pathogenic	95711
g.37008313_37010722del	c.454-501_546-1098del		frameshift deletion	Pathogenic	95709
g.37008348_37010758del	c.454-466_546-1062del		frameshift deletion	Pathogenic	95708
g.37008382_37010790del	c.454-432_546-1030del		frameshift deletion	Pathogenic	95707
g.37008801A>G	c.454-13A>G		intronic	Likely_pathogenic	95704
g.37008816_37008907del	c.456_545+2del		frameshift deletion	Pathogenic	427203
g.37008812A>C	c.454-2A>C		splicing	Likely_pathogenic	851558
g.37008812A>G	c.454-2A>G		splicing	Likely_pathogenic	95706
g.37008813G>A	c.454-1G>A		splicing	Pathogenic	45215
g.37008813G>C	c.454-1G>C		splicing	Pathogenic/Likely_pathogenic	358738
g.37008813G>T	c.454-1G>T		splicing	Likely_pathogenic	95705
g.37008820del	c.460del	p.Asp154Thrfs*6	frameshift deletion	Pathogenic	807545
g.37008823del	c.463del	p.Leu155Phefs*5	frameshift deletion	Pathogenic	931898
g.37008829dup	c.469dup	p.Tyr157Leufs*15	frameshift insertion	Pathogenic/Likely_pathogenic	483586
g.37008828_37008829del	c.468_469del	p.Phe156Leufs*15	frameshift deletion	Pathogenic	95716
g.37008824T>G	c.464T>G	p.Leu155Arg	missense	Pathogenic	95715
g.37008833del	c.473del	p.Asn158Thrfs*2	frameshift deletion	Pathogenic	861171
g.37008834del	c.474del	p.Asn158Lysfs*2	frameshift deletion	Pathogenic	561395
g.37008848del	c.488del	p.Arg163Lysfs*4	frameshift deletion	Pathogenic	95719
g.37008852del	c.492del	p.Ala165Leufs*2	frameshift deletion	Pathogenic	427204
g.37008853del	c.493del	p.Ala165Leufs*2	frameshift deletion	Pathogenic	536272
g.37008857dup	c.497dup	p.Leu166Phefs*6	frameshift insertion	Pathogenic	550730
g.37008857del	c.497del	p.Leu166*	frameshift deletion	Pathogenic	95721
g.37008857T>A	c.497T>A	p.Leu166*	stopgain	Pathogenic	95720
g.37008863dup	c.503dup	p.Asn168Lysfs*4	frameshift insertion	Pathogenic	95724
g.37008857_37008858delinsC	c.497_498delinsC	p.Leu166Serfs*36	frameshift substitution	Pathogenic	483588
g.37008863del	c.503del	p.Asn168Ilefs*34	frameshift deletion	Pathogenic	616850
g.37008862_37008863del	c.502_503del	p.Asn168Serfs*3	frameshift deletion	Pathogenic	95723
g.37008869del	c.509del	p.Ser170Metfs*32	frameshift deletion	Pathogenic	931899
g.37008873del	c.513del	p.Glu172Asnfs*30	frameshift deletion	Pathogenic	95726
g.37008874G>T	c.514G>T	p.Glu172*	stopgain	Pathogenic	575699
g.37008886del	c.526del	p.Ile176Phefs*26	frameshift deletion	Pathogenic	807550
g.37008884_37008885insGA	c.524_525insGA	p.Ile176Lysfs*27	frameshift insertion	Pathogenic	95727
g.37008891_37008892delinsAT	c.531_532delinsAT	p.Glu178*	stopgain	Pathogenic	95729
g.37008891_37008892delinsCT	c.531_532delinsCT	p.Leu177_Cys756delinsPhe	stopgain	Pathogenic	95730
g.37008892G>T	c.532G>T	p.Glu178*	stopgain	Pathogenic	452625
g.37008902del	c.542del	p.Gly181Alafs*21	frameshift deletion	Pathogenic	473346
g.37008903C>G	c.543C>G		synonymous SNV	Likely_pathogenic	621930
g.37008903C>T	c.543C>T		synonymous SNV	Pathogenic	621931
g.37008904A>G	c.544A>G	p.Arg182Gly	missense	Pathogenic	95732
g.37008905G>A	c.545G>A	p.Arg182Lys	missense	Pathogenic	95738
g.37008906G>A	c.545+1G>A		splicing	Likely_pathogenic	95733
g.37008906G>T	c.545+1G>T		splicing	Pathogenic	367409
g.37008907T>C	c.545+2T>C		splicing	Pathogenic	815303
g.37008908A>G	c.545+3A>G		intronic	Pathogenic	95734
g.37011459_37019499del	c.546-361_885-811del		frameshift deletion	Pathogenic	95742
g.37011818_37011952del	c.546-2_589-59del		frameshift deletion	Pathogenic	1037359
g.37011818A>C	c.546-2A>C		splicing	Pathogenic	95740
g.37011818A>G	c.546-2A>G		splicing	Pathogenic	95741
g.37011818A>T	c.546-2A>T		splicing	Pathogenic/Likely_pathogenic	850926
g.37011819G>A	c.546-1G>A		splicing	Likely_pathogenic	95739
g.37011819G>C	c.546-1G>C		splicing	Likely_pathogenic	651064
g.37011825C>G	c.551C>G	p.Ser184*	stopgain	Pathogenic	452375
g.37011828T>G	c.554T>G	p.Val185Gly	missense	Pathogenic	95746
g.37011841del	c.567del	p.Ile190Leufs*12	frameshift deletion	Pathogenic	536273
g.37011848_37011864del	c.574_588+2del		frameshift deletion	Likely_pathogenic	95750
g.37011852C>G	c.578C>G	p.Ser193*	stopgain	Pathogenic	95752
g.37011855T>G	c.581T>G	p.Val194Gly	missense	Likely_pathogenic	232896
g.37011862dup	c.588dup	p.Gln197Thrfs*7	frameshift insertion	Pathogenic	953441
g.37011862del	c.588del	p.Lys196Asnfs*6	frameshift deletion	Pathogenic	95761
g.37011857A>T	c.583A>T	p.Lys195*	stopgain	Pathogenic	214631
g.37011860A>T	c.586A>T	p.Lys196*	stopgain	Pathogenic	95753
g.37011863del	c.588+1del		splicing	Likely_pathogenic	95755
g.37011863G>C	c.588+1G>C		splicing	Pathogenic	1037360
g.37011863G>T	c.588+1G>T		splicing	Pathogenic	95754
g.37011864T>A	c.588+2T>A		splicing	Likely_pathogenic	95756
g.37011864T>G	c.588+2T>G		splicing	Likely_pathogenic	558898
g.37011867G>A	c.588+5G>A		intronic	Pathogenic	95759
g.37012009A>G	c.589-2A>G		splicing	Pathogenic	95765
g.37012010G>A	c.589-1G>A		splicing	Pathogenic	939935
g.37012010G>T	c.589-1G>T		splicing	Likely_pathogenic	95764
g.37012011C>T	c.589C>T	p.Gln197*	stopgain	Pathogenic	473413
g.37012015GA[2]	c.597_598del	p.Glu199Aspfs*4	frameshift deletion	Pathogenic	95768
g.37012026del	c.604del	p.Ala202Leufs*27	frameshift deletion	Pathogenic	427205
g.37012048del	c.626del	p.Asn209Metfs*20	frameshift deletion	Pathogenic	561409
g.37012053_37012054del	c.631_632del	p.Ser211Asnfs*14	frameshift deletion	Pathogenic	1037361
g.37012054del	c.632del	p.Ser211*	stopgain	Pathogenic	631210
g.37012054_37012055insT	c.632_633insT	p.Thr212Asnfs*14	frameshift insertion	Pathogenic	95773
g.37012062del	c.640del	p.Asp214Thrfs*15	frameshift deletion	Pathogenic	536274
g.37012071del	c.649del	p.Arg217Alafs*12	frameshift deletion	Pathogenic	95778
g.37012087dup	c.665dup	p.Asn222Lysfs*4	frameshift insertion	Pathogenic	95782
g.37012087del	c.665del	p.Asn222Metfs*7	frameshift deletion	Pathogenic	95781
g.37012094del	c.672del	p.Ser225Valfs*4	frameshift deletion	Pathogenic	95783
g.37012095dup	c.673dup	p.Ser225Lysfs*10	frameshift insertion	Pathogenic/Likely_pathogenic	807554
g.37012095_37012098del	c.673_676del	p.Ser225Glufs*3	frameshift deletion	Pathogenic	95784
g.37012098C>T	c.676C>T	p.Arg226*	stopgain	Pathogenic	1e-05
g.37012100del	c.677+1del		frameshift deletion	Pathogenic	95787
g.37012099G>A	c.677G>A	p.Arg226Gln	missense	Pathogenic	95792
g.37012099_37012100insT	c.677_677+1insT		frameshift insertion	Likely_pathogenic	95795
g.37012099G>T	c.677G>T	p.Arg226Leu	missense	Likely_pathogenic	95793
g.37012099_37012100delinsAT	c.677_677+1delinsAT		missense	Pathogenic	95794
g.37012100G>A	c.677+1G>A		splicing	Likely_pathogenic	95785
g.37012100G>C	c.677+1G>C		splicing	Likely_pathogenic	1322671
g.37012100G>T	c.677+1G>T		splicing	Pathogenic	95786
g.37012101T>C	c.677+2T>C		splicing	Likely_pathogenic	519132
g.37012101T>G	c.677+2T>G		splicing	Likely_pathogenic	915312
g.37012102A>G	c.677+3A>G		intronic	Pathogenic	95789
g.37012102A>T	c.677+3A>T		intronic	Likely_pathogenic	232903
g.37014412_37014447del	c.678-20_693del		frameshift deletion	Pathogenic	850930
g.37014423_37014447del	c.678-9_693del		frameshift deletion	Pathogenic	95801
g.37014429_37014430del	c.678-3_678-2del		intronic	Pathogenic	95800
g.37014430A>G	c.678-2A>G		splicing	Likely_pathogenic	95798
g.37014431G>A	c.678-1G>A		splicing	Likely_pathogenic	610982
g.37014431G>C	c.678-1G>C		splicing	Pathogenic	95796
g.37014431G>T	c.678-1G>T		splicing	Likely_pathogenic	95797
g.37014437dup	c.683dup	p.Ile229Aspfs*6	frameshift insertion	Pathogenic	95807
g.37014442G>T	c.688G>T	p.Glu230*	stopgain	Pathogenic	807555
g.37014445del	c.691del	p.Ile231Leufs*8	frameshift deletion	Pathogenic	232904
g.37014447del	c.693del	p.Ile231Metfs*8	frameshift deletion	Pathogenic	95808
g.37014453T>A	c.699T>A	p.Cys233*	stopgain	Pathogenic	393442
g.37014460_37014479del	c.706_725del	p.Lys236Glufs*64	frameshift deletion	Pathogenic	212300
g.37014471del	c.717del	p.Phe240Serfs*3	frameshift deletion	Pathogenic	406219
g.37014477AATG[1]	c.727_730del	p.Asn243Valfs*10	frameshift deletion	Pathogenic	95812
g.37014485_37014488del	c.731_734del	p.Gly244Alafs*9	frameshift deletion	Pathogenic	95815
g.37014485G>A	c.731G>A	p.Gly244Asp	missense	Pathogenic	95813
g.37014489C>A	c.735C>A	p.Tyr245*	stopgain	Pathogenic	561413
g.37014489C>G	c.735C>G	p.Tyr245*	stopgain	Pathogenic	536275
g.37014493T>C	c.739T>C	p.Ser247Pro	missense	Pathogenic	95816
g.37014499dup	c.745dup	p.Ala249Glyfs*58	frameshift insertion	Pathogenic	95819
g.37014507_37014509del	c.753_755del	p.Tyr251*	stopgain	Pathogenic	427207
g.37014507C>G	c.753C>G	p.Tyr251*	stopgain	Pathogenic	443420
g.37014509del	c.755del	p.Ser252*	stopgain	Pathogenic	406220
g.37014509C>A	c.755C>A	p.Ser252*	stopgain	Pathogenic	32117
g.37014510dup	c.756dup	p.Val253Serfs*54	frameshift insertion	Pathogenic	923148
g.37014509C>G	c.755C>G	p.Ser252*	stopgain	Pathogenic	807560
g.37014514_37014515insTTTTTTTTTTTTTTTTTTTTTTTNNNNNNNNNNNNNNNNNNNNNGGGAGAGGGAGAGGGAGACGGGAGAGGGAGAGGGAGACGGGAGAGGGAGAGGGAGACGGGAGAGGGAGAGGGAGACGGGAGAGGGAGAGAAGTGCATCTTC	c.760_761insTTTTTTTTTTTTTTTTTTTTTTTNNNNNNNNNNNNNNNNNNNNNGGGAGAGGGAGAGGGAGACGGGAGAGGGAGAGGGAGACGGGAGAGGGAGAGGGAGACGGGAGAGGGAGAGGGAGACGGGAGAGGGAGAGAAGTGCATCTTC	p.Lys254fs	exonic	Pathogenic	1059745
g.37014522C>A	c.768C>A	p.Cys256*	stopgain	Pathogenic	631216
g.37014525del	c.771del	p.Phe258Serfs*10	frameshift deletion	Pathogenic	473353
g.37014533T>G	c.779T>G	p.Leu260Arg	missense	Pathogenic	95824
g.37014536TCA[1]	c.782TCA	p.Ile262del	nonframeshift deletion	Pathogenic	95826
g.37014537dup	c.783dup	p.Ile262Hisfs*45	frameshift insertion	Pathogenic	473374
g.37014537del	c.783del	p.Phe261Leufs*7	frameshift deletion	Pathogenic	1059746
g.37014544del	c.790del	p.His264Ilefs*4	frameshift deletion	Pathogenic	1059747
g.37014545del	c.790+1del		splicing	Pathogenic	95832
g.37014545G>A	c.790+1G>A		splicing	Pathogenic	0.0002
g.37014545G>C	c.790+1G>C		splicing	Likely_pathogenic	95831
g.37014546dup	c.790+2dup		splicing	Pathogenic	95835
g.37014545G>T	c.790+1G>T		splicing	Likely_pathogenic	150757
g.37014546T>A	c.790+2T>A		splicing	Pathogenic	95833
g.37014546T>C	c.790+2T>C		splicing	Pathogenic	95834
g.37014548A>C	c.790+4A>C		intronic	Likely_pathogenic	182245
g.37014548A>G	c.790+4A>G		intronic	Likely_pathogenic	95837
g.37014549G>T	c.790+5G>T		intronic	Pathogenic	95838
g.37017499T>A	c.791-7T>A		intronic	Likely_pathogenic	95849
g.37017502_37017510del	c.791-4_795del		nonframeshift deletion	Pathogenic	95847
g.37017501T>G	c.791-5T>G		intronic	Pathogenic	95848
g.37017504A>G	c.791-2A>G		splicing	Likely_pathogenic	95846
g.37017504A>T	c.791-2A>T		splicing	Pathogenic	406221
g.37017506_37017509del	c.791_794del	p.His264Leufs*3	nonframeshift deletion	Pathogenic	95853
g.37017505G>A	c.791-1G>A		splicing	Pathogenic/Likely_pathogenic	186317
g.37017505G>C	c.791-1G>C		splicing	Pathogenic	95843
g.37017505G>T	c.791-1G>T		splicing	Likely_pathogenic	95844
g.37017508del	c.793del	p.Arg265Valfs*3	frameshift deletion	Pathogenic	214632
g.37017508C>A	c.793C>A	p.Arg265Ser	missense	Pathogenic	95854
g.37017508C>T	c.793C>T	p.Arg265Cys	missense	Pathogenic	38609
g.37017509_37017515del	c.794_800del	p.Arg265Glnfs*6	frameshift deletion	Pathogenic	232914
g.37017509G>C	c.794G>C	p.Arg265Pro	missense	Likely_pathogenic	427208
g.37017511del	c.796del	p.Leu266Trpfs*2	frameshift deletion	Pathogenic	452632
g.37017521C>G	c.806C>G	p.Ser269*	stopgain	Pathogenic	32137
g.37017523_37017526del	c.808_811del	p.Thr270Profs*2	frameshift deletion	Pathogenic	95857
g.37017526_37017530del	c.811_815del	p.Ser271Glufs*34	frameshift deletion	Pathogenic	95858
g.37017530T>A	c.815T>A	p.Leu272*	stopgain	Pathogenic	559439
g.37017536_37017539dup	c.821_824dup	p.Ile276Serfs*32	frameshift insertion	Pathogenic	95860
g.37017541dup	c.826dup	p.Ile276Asnfs*31	frameshift insertion	Pathogenic	239157
g.37017542T>G	c.827T>G	p.Ile276Arg	missense	Pathogenic	511145
g.37017547del	c.832del	p.Thr278Glnfs*19	frameshift deletion	Pathogenic	406223
g.37017548_37017549dup	c.833_834dup	p.Val279Glnfs*19	frameshift insertion	Pathogenic	452105
g.37017550GT[1]	c.837_838del	p.Tyr280Cysfs*26	frameshift deletion	Pathogenic	1059748
g.37017555_37017560del	c.840_845del	p.Ala281_Ala282del	nonframeshift deletion	Pathogenic	827944
g.37017555T>A	c.840T>A	p.Tyr280*	stopgain	Pathogenic	95863
g.37017558dup	c.843dup	p.Ala282Serfs*25	frameshift insertion	Pathogenic	976251
g.37017557C>T	c.842C>T	p.Ala281Val	missense	Pathogenic	95864
g.37017560_37017573del	c.845_858del	p.Ala282Glufs*20	frameshift deletion	Pathogenic	562699
g.37017566T>A	c.851T>A	p.Leu284*	stopgain	Pathogenic	95867
g.37017575dup	c.860dup	p.Asn287Lysfs*20	frameshift insertion	Pathogenic	95873
g.37017575del	c.860del	p.Asn287Thrfs*10	frameshift deletion	Pathogenic	95872
g.37017574_37017575del	c.859_860del	p.Asn287Hisfs*19	frameshift deletion	Pathogenic	95870
g.37017571_37017572insT	c.856_857insT	p.Lys286Ilefs*21	frameshift insertion	Pathogenic	95869
g.37017574_37019455del	c.859_885-855del		frameshift deletion	Likely_pathogenic	850927
g.37017575AC[5]	c.866_867dup	p.Pro290Thrfs*8	frameshift insertion	Pathogenic	95876
g.37017575AC[3]	c.866_867del	p.His289Profs*17	frameshift deletion	Pathogenic	95875
g.37017597C>T	c.882C>T		synonymous SNV	Pathogenic	95881
g.37017599_37017602del	c.884_884+3del		frameshift deletion	Pathogenic	95891
g.37017598A>C	c.883A>C	p.Ser295Arg	missense	Pathogenic	95882
g.37017598A>G	c.883A>G	p.Ser295Gly	missense	Pathogenic	95883
g.37017599G>A	c.884G>A	p.Ser295Asn	missense	Pathogenic	95889
g.37017600G>A	c.884+1G>A		splicing	Likely_pathogenic	483596
g.37017601T>C	c.884+2T>C		splicing	Likely_pathogenic	95885
g.37017603A>G	c.884+4A>G		intronic	Pathogenic	95888
g.37019716_37021586del	c.885-594_1038+1123del		frameshift deletion	Pathogenic	95897
g.37019817_37025265del	c.885-493_1039-372del		frameshift deletion	Pathogenic	95896
g.37020104_37020422del	c.885-206_997del		frameshift deletion	Pathogenic	95893
g.37020308A>C	c.885-2A>C		splicing	Likely_pathogenic	861180
g.37020308A>G	c.885-2A>G		splicing	Likely_pathogenic	95895
g.37020308A>T	c.885-2A>T		splicing	Likely_pathogenic	651075
g.37020309G>A	c.885-1G>A		splicing	Pathogenic/Likely_pathogenic	562700
g.37020309G>C	c.885-1G>C		splicing	Likely_pathogenic	452108
g.37020312dup	c.887dup	p.Leu296Phefs*11	splicing	Pathogenic	95905
g.37020312T>G	c.887T>G	p.Leu296*	stopgain	Pathogenic	95904
g.37020313del	c.888del	p.Glu297Lysfs*70	frameshift deletion	Pathogenic	95906
g.37020314G>T	c.889G>T	p.Glu297*	stopgain	Pathogenic	95908
g.37020323_37020333del	c.898_908del	p.Pro300Glyfs*3	frameshift deletion	Pathogenic	427210
g.37020326del	c.901del	p.Gln301Argfs*66	frameshift deletion	Pathogenic	95910
g.37020326C>T	c.901C>T	p.Gln301*	stopgain	Pathogenic	95909
g.37020331TG[1]	c.908_909del	p.Val303Glyfs*3	frameshift deletion	Pathogenic	427211
g.37020335G>T	c.910G>T	p.Asp304Tyr	missense	Likely_pathogenic	452639
g.37020336del	c.911del	p.Asp304Valfs*63	frameshift deletion	Pathogenic	473553
g.37020336A>T	c.911A>T	p.Asp304Val	missense	Likely_pathogenic	95913
g.37020343del	c.918del	p.Asn306Lysfs*61	frameshift deletion	Pathogenic	232922
g.37020343T>A	c.918T>A	p.Asn306Lys	missense	Pathogenic	95915
g.37020346_37020347dup	c.921_922dup	p.His308Argfs*60	frameshift insertion	Pathogenic	95917
g.37020352dup	c.927dup	p.Thr310Hisfs*4	frameshift insertion	Pathogenic/Likely_pathogenic	432566
g.37020348A>C	c.923A>C	p.His308Pro	missense	Likely_pathogenic	552281
g.37020352CA[1]	c.929_930del	p.Thr310Lysfs*3	frameshift deletion	Pathogenic	1059749
g.37020353del	c.928del	p.Thr310Glnfs*57	frameshift deletion	Pathogenic	95920
g.37020356A>G	c.931A>G	p.Lys311Glu	missense	Likely_pathogenic	232923
g.37020360dup	c.935dup	p.His312Glnfs*2	frameshift insertion	Pathogenic	95922
g.37020364dup	c.939dup	p.Val314Serfs*48	frameshift insertion	Pathogenic	95923
g.37020365del	c.940del	p.Val314Phefs*53	frameshift deletion	Pathogenic	452428
g.37020374del	c.949del	p.Leu317Cysfs*50	frameshift deletion	Pathogenic	427212
g.37020379del	c.954del	p.His318Glnfs*49	frameshift deletion	Pathogenic	95925
g.37020380G>T	c.955G>T	p.Glu319*	stopgain	Pathogenic	95927
g.37020384AG[3]	c.961_962dup	p.Ser321Argfs*47	frameshift insertion	Pathogenic	239161
g.37020382_37020384delinsT	c.957_959delinsT	p.Glu319Aspfs*42	frameshift substitution	Pathogenic	558904
g.37020385_37020389dup	c.960_964dup	p.Ile322Argfs*47	frameshift insertion	Likely_pathogenic	432567
g.37020383G>T	c.958G>T	p.Glu320*	stopgain	Pathogenic	473559
g.37020388_37020439dup	c.963_1014dup	p.Ser339Hisfs*40	frameshift insertion	Pathogenic	427213
g.37020395del	c.970del	p.Glu324Serfs*43	frameshift deletion	Pathogenic	232925
g.37020396dup	c.971dup	p.Arg325Alafs*37	frameshift insertion	Pathogenic/Likely_pathogenic	150891
g.37020395G>T	c.970G>T	p.Glu324*	stopgain	Pathogenic	473365
g.37020403GCA[2]	c.978GCA	p.Gln328del	nonframeshift deletion	Likely_pathogenic	965455
g.37020404dup	c.979dup	p.Gln327Profs*35	frameshift insertion	Pathogenic	1059751
g.37020405_37020408dup	c.980_983dup	p.His329Alafs*34	frameshift insertion	Likely_pathogenic	621153
g.37020404C>T	c.979C>T	p.Gln327*	stopgain	Pathogenic	452431
g.37020409_37020422del	c.984_997del	p.His329Alafs*28	frameshift deletion	Pathogenic	151857
g.37020407C>T	c.982C>T	p.Gln328*	stopgain	Pathogenic	95932
g.37020411A>C	c.986A>C	p.His329Pro	missense	Pathogenic	32124
g.37020413_37020415del	c.988_990del	p.Ile330del	nonframeshift deletion	Likely_pathogenic	95934
g.37020419del	c.994del	p.Ser332Alafs*35	frameshift deletion	Pathogenic	95935
g.37020422_37020425del	c.997_1000del	p.Lys333Serfs*33	frameshift deletion	Pathogenic	473434
g.37020420_37020421insA	c.995_996insA	p.Ser332Argfs*30	frameshift insertion	Pathogenic	1037365
g.37020428del	c.1003del	p.Leu335Trpfs*32	frameshift deletion	Pathogenic	999946
g.37020429del	c.1004del	p.Leu335Argfs*32	frameshift deletion	Pathogenic	406228
g.37020432del	c.1007del	p.Gly336Alafs*31	frameshift deletion	Pathogenic	95076
g.37020436dup	c.1011dup	p.Asn338Glnfs*24	frameshift insertion	Pathogenic	95078
g.37020436del	c.1011del	p.Asn338Ilefs*29	frameshift deletion	Pathogenic	95077
g.37020436_37020439delinsAATGTGCA	c.1011_1014delinsAATGTGCA	p.Asn338Metfs*25	frameshift substitution	Pathogenic	452112
g.37020442del	c.1017del	p.Ser340Profs*27	frameshift deletion	Pathogenic	95080
g.37020449_37020464del	c.1024_1038+1del		frameshift deletion	Pathogenic/Likely_pathogenic	486989
g.37020446_37020447insCCCT	c.1021_1022insCCCT	p.Arg341Thrfs*22	frameshift insertion	Pathogenic	931902
g.37020448del	c.1023del	p.Met342Cysfs*25	frameshift deletion	Pathogenic	95081
g.37020451dup	c.1026dup	p.Tyr343Valfs*19	frameshift insertion	Pathogenic	95082
g.37020454del	c.1029del	p.Phe344Serfs*23	frameshift deletion	Pathogenic	231615
g.37020454C>A	c.1029C>A	p.Tyr343*	stopgain	Pathogenic	931903
g.37020454C>G	c.1029C>G	p.Tyr343*	stopgain	Likely_pathogenic	551847
g.37020457del	c.1032del	p.Phe344Leufs*23	frameshift deletion	Pathogenic/Likely_pathogenic	485602
g.37020461del	c.1036del	p.Gln346Argfs*21	frameshift deletion	Pathogenic	232929
g.37020462A>G	c.1037A>G	p.Gln346Arg	missense	Pathogenic	95084
g.37020463G>A	c.1038G>A		synonymous SNV	Pathogenic	95090
g.37020463G>C	c.1038G>C	p.Gln346His	missense	Pathogenic	95091
g.37020463G>T	c.1038G>T	p.Gln346His	missense	Pathogenic	95092
g.37020464G>A	c.1038+1G>A		splicing	Likely_pathogenic	1055334
g.37020464G>C	c.1038+1G>C		splicing	Likely_pathogenic	95087
g.37023308_37026834del	c.1039-2329_1409+827del		frameshift deletion	Pathogenic	95094
g.37024963_37026034del	c.1039-674_1409+27del		frameshift deletion	Pathogenic	95098
g.37025635_37026157del	c.1039-2_1409+150del		frameshift deletion	Pathogenic	1037366
g.37025635_37026008del	c.1039-2_1409+1del		frameshift deletion	Pathogenic	1037367
g.37025635A>C	c.1039-2A>C		splicing	Pathogenic	393672
g.37025635A>G	c.1039-2A>G		splicing	Likely_pathogenic	95095
g.37025635A>T	c.1039-2A>T		splicing	Likely_pathogenic	95096
g.37025636G>A	c.1039-1G>A		splicing	Pathogenic	95093
g.37025636G>C	c.1039-1G>C		splicing	Likely_pathogenic	851336
g.37025641del	c.1043del	p.Leu348Cysfs*19	frameshift deletion	Pathogenic	393871
g.37025640_37025641del	c.1042_1043del	p.Leu348Alafs*13	frameshift deletion	Pathogenic	909333
g.37025644dup	c.1046dup	p.Pro350Thrfs*12	frameshift insertion	Pathogenic	95104
g.37025645dup	c.1047dup	p.Pro350Thrfs*12	frameshift insertion	Pathogenic	393460
g.37025645_37025647delinsT	c.1047_1049delinsT	p.Pro350Argfs*11	frameshift substitution	Pathogenic	561417
g.37025648del	c.1050del	p.Gly351Aspfs*16	frameshift deletion	Pathogenic	95107
g.37025649G>T	c.1051G>T	p.Gly351*	stopgain	Pathogenic	473579
g.37025659del	c.1061del	p.Gly354Alafs*13	frameshift deletion	Pathogenic	95109
g.37025669_37025676del	c.1071_1078del	p.Glu358*	frameshift deletion	Pathogenic	95110
g.37025670del	c.1072del	p.Glu358Argfs*9	frameshift deletion	Pathogenic	95111
g.37025670_37025676del	c.1072_1078del	p.Glu358Leufs*7	frameshift deletion	Pathogenic	393880
g.37025677_37025685delinsC	c.1079_1087delinsC	p.Val360Alafs*13	frameshift substitution	Pathogenic	406229
g.37025688del	c.1090del	p.Thr364Glnfs*3	frameshift deletion	Pathogenic	232932
g.37025699del	c.1101del	p.Ser368Argfs*33	frameshift deletion	Pathogenic	95116
g.37025703dup	c.1105dup	p.Ser369Phefs*7	frameshift insertion	Pathogenic	393527
g.37025726_37025727dup	c.1128_1129dup	p.Lys377Ilefs*25	frameshift insertion	Pathogenic	95118
g.37025728dup	c.1130dup	p.Val378Glyfs*17	frameshift insertion	Pathogenic	473391
g.37025730del	c.1132del	p.Val378Serfs*23	frameshift deletion	Pathogenic	827948
g.37025730_37025732delinsA	c.1132_1134delinsA	p.Val378Ilefs*16	frameshift substitution	Pathogenic	95121
g.37025737_37025747del	c.1139_1149del	p.Ala380Glyfs*11	frameshift deletion	Likely_pathogenic	861172
g.37025742del	c.1144del	p.Gln382Argfs*19	frameshift deletion	Pathogenic	827950
g.37025743dup	c.1145dup	p.Met383Aspfs*12	frameshift insertion	Pathogenic	95124
g.37025748del	c.1150del	p.Val384Phefs*17	frameshift deletion	Pathogenic	95126
g.37025766dup	c.1168dup	p.Glu390Glyfs*5	frameshift insertion	Pathogenic	943491
g.37025766G>T	c.1168G>T	p.Glu390*	stopgain	Pathogenic	259760
g.37025769_37025791del	c.1171_1193del	p.Gln391Alafs*18	frameshift deletion	Pathogenic	953443
g.37025769C>T	c.1171C>T	p.Gln391*	stopgain	Pathogenic	95146
g.37025780del	c.1182del	p.Asp394Glufs*7	frameshift deletion	Pathogenic	406231
g.37025788del	c.1190del	p.Leu397Argfs*4	frameshift deletion	Pathogenic	95147
g.37025790C>T	c.1192C>T	p.Gln398*	stopgain	Pathogenic	95148
g.37025791del	c.1193del	p.Gln398Argfs*3	frameshift deletion	Pathogenic	931905
g.37025808dup	c.1210dup	p.Leu404Profs*13	frameshift insertion	Pathogenic	95153
g.37025808_37025809del	c.1210_1211del	p.Leu404Valfs*12	frameshift deletion	Pathogenic	95152
g.37025810del	c.1212del	p.Ser405Profs*86	frameshift deletion	Pathogenic	805342
g.37025815_37025821dup	c.1217_1223dup	p.Gln409Serfs*10	frameshift insertion	Pathogenic	95154
g.37025816del	c.1218del	p.Gln407Serfs*84	frameshift deletion	Pathogenic	95155
g.37025817C>T	c.1219C>T	p.Gln407*	stopgain	Pathogenic/Likely_pathogenic	358744
g.37025823C>T	c.1225C>T	p.Gln409*	stopgain	Pathogenic	95157
g.37025828_37025829del	c.1230_1231del	p.Ile411Cysfs*5	frameshift deletion	Pathogenic	1059753
g.37025831_37025852dup	c.1233_1254dup	p.Ile419Cysfs*5	frameshift insertion	Pathogenic	807584
g.37025828_37025830delinsTG	c.1230_1232delinsTG	p.Ile411Valfs*80	frameshift substitution	Pathogenic	807583
g.37025844A>T	c.1246A>T	p.Lys416*	stopgain	Pathogenic	221397
g.37025850_37025851del	c.1252_1253del	p.Asp418Tyrfs*3	frameshift deletion	Pathogenic	95160
g.37025856del	c.1258del	p.Ser420Leufs*71	frameshift deletion	Likely_pathogenic	214633
g.37025855_37025871del	c.1257_1273del	p.Ile419Metfs*5	frameshift deletion	Pathogenic	182267
g.37025859del	c.1261del	p.Ser421Valfs*70	frameshift deletion	Pathogenic	95163
g.37025859delinsTAT	c.1261delinsTAT	p.Ser421Tyrfs*71	frameshift substitution	Pathogenic	452384
g.37025859_37025860delinsC	c.1261_1262delinsC	p.Ser421Leufs*70	frameshift substitution	Pathogenic	807586
g.37025873dup	c.1275dup	p.Gln426Alafs*4	frameshift insertion	Pathogenic	1037371
g.37025874C>T	c.1276C>T	p.Gln426*	stopgain	Pathogenic	95165
g.37025876_37025877insTG	c.1278_1279insTG	p.Gln427Cysfs*65	frameshift insertion	Likely_pathogenic	575701
g.37025877C>T	c.1279C>T	p.Gln427*	stopgain	Pathogenic	562722
g.37025895G>T	c.1297G>T	p.Glu433*	stopgain	Pathogenic/Likely_pathogenic	443422
g.37025902_37025903delinsTGCTGAAGTGGCT	c.1304_1305delinsTGCTGAAGTGGCT	p.Pro435Leufs*60	frameshift substitution	Pathogenic	473431
g.37025908del	c.1310del	p.Pro437Leufs*54	frameshift deletion	Pathogenic	95169
g.37025913G>T	c.1315G>T	p.Glu439*	stopgain	Pathogenic	473436
g.37025920del	c.1322del	p.Ala441Valfs*50	frameshift deletion	Likely_pathogenic	1330978
g.37025923_37025944delinsATTTT	c.1325_1346delinsATTTT	p.Ala442Aspfs*31	frameshift substitution	Pathogenic	427218
g.37025929dup	c.1331dup	p.Asn444Lysfs*35	frameshift insertion	Pathogenic	909345
g.37025931C>T	c.1333C>T	p.Gln445*	stopgain	Pathogenic	631234
g.37025932del	c.1334del	p.Gln445Argfs*46	frameshift deletion	Pathogenic	95173
g.37025932AG[1]	c.1336_1337del	p.Ser446Leufs*32	frameshift deletion	Pathogenic	417649
g.37025940G>T	c.1342G>T	p.Glu448*	stopgain	Pathogenic	807592
g.37025941del	c.1343del	p.Glu448Glyfs*43	frameshift deletion	Pathogenic	95175
g.37025946dup	c.1348dup	p.Asp450Glyfs*29	frameshift insertion	Pathogenic	95177
g.37025945_37025965delinsTAAA	c.1347_1367delinsTAAA	p.Asp450Lysfs*23	frameshift substitution	Pathogenic	95176
g.37025947del	c.1349del	p.Asp450Valfs*41	frameshift deletion	Pathogenic	981017
g.37025952del	c.1354del	p.Thr452Glnfs*39	frameshift deletion	Pathogenic	95178
g.37025956dup	c.1358dup	p.Thr455Aspfs*24	frameshift insertion	Pathogenic	427219
g.37025953C>T	c.1355C>T	p.Thr452Ile	missense	Likely_pathogenic	1037372
g.37025960dup	c.1362dup	p.Thr455Aspfs*24	frameshift insertion	Pathogenic	95181
g.37025960del	c.1362del	p.Thr455Leufs*36	frameshift deletion	Pathogenic	95180
g.37025965del	c.1367del	p.Ser456*	stopgain	Pathogenic	1037373
g.37025974C>A	c.1376C>A	p.Ser459*	stopgain	Pathogenic	859258
g.37025975dup	c.1377dup	p.Glu460Argfs*19	frameshift insertion	Pathogenic	95183
g.37025975del	c.1377del	p.Glu460Argfs*31	frameshift deletion	Pathogenic	95182
g.37025976GA[1]	c.1380_1381del	p.Lys461Glufs*17	frameshift deletion	Pathogenic	95185
g.37025975AGAGA[1]	c.1382_1386del	p.Lys461Argfs*16	frameshift deletion	Pathogenic	406235
g.37025976G>T	c.1378G>T	p.Glu460*	stopgain	Likely_pathogenic	358745
g.37025979A>T	c.1381A>T	p.Lys461*	stopgain	Pathogenic	45202
g.37025985G>T	c.1387G>T	p.Gly463*	stopgain	Likely_pathogenic	575702
g.37025996del	c.1398del	p.Ser467Alafs*24	frameshift deletion	Pathogenic	95187
g.37025998del	c.1400del	p.Ser467Thrfs*24	frameshift deletion	Pathogenic	406236
g.37025999del	c.1401del	p.Ser467Argfs*24	frameshift deletion	Pathogenic	151346
g.37026005dup	c.1407dup	p.Arg470Glnfs*9	frameshift insertion	Pathogenic	406237
g.37026006A>T	c.1408A>T	p.Arg470*	stopgain	Pathogenic	1059755
g.37026008_37026013del	c.1409+1_1409+6del		frameshift deletion	Likely_pathogenic	358746
g.37026008G>A	c.1409+1G>A		splicing	Likely_pathogenic	95192
g.37026008G>C	c.1409+1G>C		splicing	Pathogenic	95193
g.37026008G>T	c.1409+1G>T		splicing	Pathogenic/Likely_pathogenic	406238
g.37026009T>C	c.1409+2T>C		splicing	Likely_pathogenic	1055335
g.37026009T>G	c.1409+2T>G		splicing	Likely_pathogenic	95194
g.37027134_37033187del	c.1409+1127_1558+4255del		frameshift deletion	Pathogenic	95190
g.37027163_37030317del	c.1409+1156_1558+1385del		frameshift deletion	Pathogenic	95191
g.37028785_37028788del	c.1411_1414del	p.Lys471Aspfs*19	frameshift deletion	Pathogenic	95201
g.37028782A>G	c.1410-2A>G		splicing	Likely_pathogenic	452453
g.37028782_37028783delinsCC	c.1410-2_1410-1delinsCC		splicing	Pathogenic/Likely_pathogenic	576258
g.37028786dup	c.1412dup	p.Arg472Glufs*7	splicing	Pathogenic	95202
g.37028789_37028801del	c.1415_1427del	p.Arg472Ilefs*15	frameshift deletion	Pathogenic	95208
g.37028787GA[1]	c.1415_1416del	p.Arg472Thrfs*6	frameshift deletion	Pathogenic	95207
g.37028787_37028790del	c.1413_1416del	p.Lys471Asnfs*19	frameshift deletion	Pathogenic	95204
g.37028788dup	c.1414dup	p.Arg472Lysfs*7	frameshift insertion	Pathogenic	95205
g.37028790dup	c.1416dup	p.His473Thrfs*6	frameshift insertion	Pathogenic	536276
g.37028794del	c.1420del	p.Arg474Glyfs*17	frameshift deletion	Pathogenic	95210
g.37028797del	c.1423del	p.Glu475Lysfs*16	frameshift deletion	Pathogenic	807597
g.37028809_37028827del	c.1435_1453del	p.Val479Ilefs*6	frameshift deletion	Pathogenic	1059756
g.37028815del	c.1441del	p.Met481Trpfs*10	frameshift deletion	Pathogenic	239173
g.37028821del	c.1447del	p.Glu483Lysfs*8	frameshift deletion	Pathogenic	452671
g.37028823del	c.1449del	p.Asp484Metfs*7	frameshift deletion	Pathogenic	95214
g.37028830dup	c.1456dup	p.Ser486Phefs*17	frameshift insertion	Pathogenic	239174
g.37028833C>T	c.1459C>T	p.Arg487*	stopgain	Pathogenic	95218
g.37028838_37028842del	c.1464_1468del	p.Lys488Asnfs*13	frameshift deletion	Pathogenic	95222
g.37028837del	c.1463del	p.Lys488Argfs*3	frameshift deletion	Pathogenic	95221
g.37028836A>T	c.1462A>T	p.Lys488*	stopgain	Pathogenic	95220
g.37028852del	c.1478del	p.Ala493Valfs*15	frameshift deletion	Pathogenic	931906
g.37028856T>A	c.1482T>A	p.Cys494*	stopgain	Pathogenic	1059757
g.37028863dup	c.1489dup	p.Arg497Profs*6	frameshift insertion	Pathogenic	95227
g.37028863del	c.1489del	p.Arg497Glyfs*11	frameshift deletion	Pathogenic	95226
g.37028863_37028864insCG	c.1489_1490insCG	p.Arg497Profs*12	frameshift insertion	Pathogenic	452458
g.37028865dup	c.1491dup	p.Arg498Glufs*5	frameshift insertion	Pathogenic	536277
g.37028865del	c.1491del	p.Arg498Glufs*10	frameshift deletion	Pathogenic	95228
g.37028876_37028877delinsA	c.1502_1503delinsA	p.Ile501Lysfs*7	frameshift substitution	Pathogenic/Likely_pathogenic	432570
g.37028881del	c.1507del	p.Leu503Serfs*5	frameshift deletion	Pathogenic	1059758
g.37028888GT[1]	c.1516_1517del	p.Val506Phefs*8	frameshift deletion	Pathogenic	536278
g.37028894dup	c.1520dup	p.Leu507Phefs*8	frameshift insertion	Pathogenic	95233
g.37028894del	c.1520del	p.Leu507*	frameshift deletion	Pathogenic	95232
g.37028894_37028895insTA	c.1520_1521insTA	p.Leu507Phefs*29	frameshift insertion	Likely_pathogenic	231620
g.37028896_37028897del	c.1522_1523del	p.Leu509Profs*5	frameshift deletion	Pathogenic	232948
g.37028900del	c.1526del	p.Leu509Profs*26	frameshift deletion	Pathogenic	452137
g.37028902C>T	c.1528C>T	p.Gln510*	stopgain	Pathogenic	95235
g.37028902_37028906delinsACTAGTTTG	c.1528_1532delinsACTAGTTTG	p.Gln510Thrfs*6	frameshift substitution	Likely_pathogenic	961842
g.37028908G>T	c.1534G>T	p.Glu512*	stopgain	Pathogenic	95236
g.37028913_37028916del	c.1539_1542del	p.Ile513Metfs*21	frameshift deletion	Pathogenic	981018
g.37028916dup	c.1542dup	p.Glu515*	stopgain	Pathogenic	95238
g.37028920C>T	c.1546C>T	p.Gln516*	stopgain	Pathogenic	536279
g.37028924del	c.1550del	p.Gly517Aspfs*18	frameshift deletion	Likely_pathogenic	1319668
g.37028923G>T	c.1549G>T	p.Gly517*	stopgain	Pathogenic	95239
g.37028926del	c.1552del	p.His518Metfs*17	frameshift deletion	Pathogenic	95241
g.37028926_37028927insT	c.1552_1553insT	p.His518Leufs*2	frameshift insertion	Pathogenic	95240
g.37028928dup	c.1554dup	p.Glu519*	stopgain	Pathogenic	95242
g.37028931_37028932insT	c.1557_1558insT	p.Val520Cysfs*8	frameshift insertion	Pathogenic	95243
g.37028932_37028933delinsAA	c.1558_1558+1delinsAA		nonsynonymous SNV	Likely_pathogenic	815308
g.37028933G>A	c.1558+1G>A		splicing	Pathogenic/Likely_pathogenic	221403
g.37028933G>T	c.1558+1G>T		splicing	Pathogenic	95246
g.37028934T>C	c.1558+2T>C		splicing	Likely_pathogenic	815309
g.37028934T>G	c.1558+2T>G		splicing	Likely_pathogenic	95248
g.37038864_37041877del	c.1559-1322_1668-391del		frameshift deletion	Pathogenic	95252
g.37040182_37040357del	c.1559-4_1667+63del		frameshift deletion	Pathogenic	1037376
g.37040184_37040295del	c.1559-2_1667+1del		frameshift deletion	Pathogenic	1037377
g.37040184A>C	c.1559-2A>C		splicing	Likely_pathogenic	95256
g.37040184A>G	c.1559-2A>G		splicing	Pathogenic	95257
g.37040184A>T	c.1559-2A>T		splicing	Pathogenic	95258
g.37040185G>A	c.1559-1G>A		splicing	Likely_pathogenic	95253
g.37040185G>C	c.1559-1G>C		splicing	Likely_pathogenic	95254
g.37040185G>T	c.1559-1G>T		splicing	Pathogenic	95255
g.37040195dup	c.1568dup	p.Met524Aspfs*4	frameshift insertion	Pathogenic	931908
g.37040196del	c.1569del	p.Met524Cysfs*11	frameshift deletion	Pathogenic	616874
g.37040199_37040200del	c.1572_1573del	p.Met524Ilefs*3	frameshift deletion	Pathogenic	95269
g.37040200_37040201del	c.1573_1574del	p.Leu525Alafs*2	frameshift deletion	Pathogenic	95270
g.37040201T>A	c.1574T>A	p.Leu525*	stopgain	Pathogenic	95271
g.37040205_37040206dup	c.1578_1579dup	p.Asn527Ilefs*9	frameshift insertion	Pathogenic	473414
g.37040215_37040217del	c.1588_1590del	p.Phe530del	nonframeshift deletion	Pathogenic	95272
g.37040218del	c.1591del	p.Val531Trpfs*4	frameshift deletion	Pathogenic	473449
g.37040219_37040220del	c.1592_1593del	p.Val531Glyfs*25	frameshift deletion	Pathogenic	95273
g.37040222del	c.1595del	p.Gly532Alafs*3	frameshift deletion	Pathogenic	807605
g.37040222G>A	c.1595G>A	p.Gly532Asp	missense	Likely_pathogenic	964739
g.37040224del	c.1597del	p.Cys533Valfs*2	frameshift deletion	Pathogenic/Likely_pathogenic	561427
g.37040228del	c.1601del	p.Val534Glyfs*57	frameshift deletion	Pathogenic	611050
g.37040236C>T	c.1609C>T	p.Gln537*	stopgain	Pathogenic	95275
g.37040239del	c.1612del	p.Trp538Glyfs*53	frameshift deletion	Likely_pathogenic	861173
g.37040240G>A	c.1613G>A	p.Trp538*	stopgain	Pathogenic	95276
g.37040241G>A	c.1614G>A	p.Trp538*	stopgain	Pathogenic	95277
g.37040243_37040246del	c.1616_1619del	p.Ala539Glyfs*51	frameshift deletion	Likely_pathogenic	861174
g.37040247_37040248del	c.1620_1621del	p.Leu540Phefs*16	frameshift deletion	Pathogenic	95281
g.37040248G>C	c.1621G>C	p.Ala541Pro	missense	Likely_pathogenic	406243
g.37040249del	c.1622del	p.Ala541Aspfs*50	frameshift deletion	Pathogenic	95282
g.37040251C>T	c.1624C>T	p.Gln542*	stopgain	Pathogenic	95283
g.37040260dup	c.1633dup	p.Thr545Asnfs*12	frameshift insertion	Likely_pathogenic	537752
g.37040264_37040268dup	c.1637_1641dup	p.Tyr548Serfs*45	frameshift insertion	Pathogenic	406244
g.37040266_37040270dup	c.1639_1643dup	p.Leu549Tyrfs*44	frameshift insertion	Pathogenic	95287
g.37040267T>A	c.1640T>A	p.Leu547*	stopgain	Pathogenic	95288
g.37040267T>G	c.1640T>G	p.Leu547*	stopgain	Pathogenic	536280
g.37040271C>G	c.1644C>G	p.Tyr548*	stopgain	Pathogenic	95289
g.37040276T>C	c.1649T>C	p.Leu550Pro	missense	Pathogenic	95292
g.37040283del	c.1656del	p.Thr553Profs*38	frameshift deletion	Pathogenic	232952
g.37040291_37040292insAAGT	c.1664_1665insAAGT	p.Glu557*	frameshift insertion	Pathogenic	95297
g.37040291T>C	c.1664T>C	p.Leu555Pro	missense	Likely_pathogenic	95296
g.37040291T>G	c.1664T>G	p.Leu555Arg	missense	Likely_pathogenic	427221
g.37040295del	c.1667+1del		frameshift deletion	Likely_pathogenic	473419
g.37040294G>A	c.1667G>A	p.Ser556Asn	missense	Pathogenic/Likely_pathogenic	443423
g.37040294G>T	c.1667G>T	p.Ser556Ile	missense	Pathogenic	95299
g.37040295G>A	c.1667+1G>A		splicing	Pathogenic/Likely_pathogenic	452681
g.37040295_37040302delinsATTT	c.1667+1_1667+8delinsATTT		splicing	Pathogenic	32123
g.37040296T>C	c.1667+2T>C		splicing	Likely_pathogenic	239176
g.37040296_37040302delinsATTT	c.1667+2_1667+8delinsATTT		splicing	Pathogenic	95298
g.37042265C>A	c.1668-3C>A		intronic	Likely_pathogenic	95303
g.37042266A>C	c.1668-2A>C		splicing	Likely_pathogenic	619167
g.37042267G>A	c.1668-1G>A		splicing	Likely_pathogenic	95300
g.37042267G>T	c.1668-1G>T		splicing	Likely_pathogenic	95301
g.37042268del	c.1668del	p.Ser556Argfs*35	frameshift deletion	Pathogenic	95307
g.37042269G>T	c.1669G>T	p.Glu557*	stopgain	Pathogenic	95308
g.37042272G>T	c.1672G>T	p.Glu558*	stopgain	Pathogenic	95309
g.37042276del	c.1676del	p.Leu559Argfs*32	frameshift deletion	Pathogenic	931909
g.37042276T>C	c.1676T>C	p.Leu559Pro	missense	Likely_pathogenic	220982
g.37042280del	c.1680del	p.Tyr561Thrfs*30	frameshift deletion	Pathogenic	473458
g.37042283C>G	c.1683C>G	p.Tyr561*	stopgain	Pathogenic	95312
g.37042284C>T	c.1684C>T	p.Gln562*	stopgain	Pathogenic	95313
g.37042288_37042289del	c.1688_1689del	p.Ile563Thrfs*4	frameshift deletion	Pathogenic	214637
g.37042289dup	c.1689dup	p.Leu564Thrfs*4	frameshift insertion	Pathogenic	95314
g.37042290_37042293del	c.1690_1693del	p.Leu564Phefs*26	frameshift deletion	Pathogenic	95315
g.37042295_37042298del	c.1695_1698del	p.Ile565Metfs*25	frameshift deletion	Pathogenic	1166678
g.37042298T>A	c.1698T>A	p.Tyr566*	stopgain	Pathogenic	231622
g.37042307del	c.1707del	p.Asn570Ilefs*21	frameshift deletion	Pathogenic	1059760
g.37042313del	c.1713del	p.Phe571Leufs*20	frameshift deletion	Pathogenic	1183328
g.37042315GT[1]	c.1717_1718del	p.Val573Serfs*11	frameshift deletion	Pathogenic	95319
g.37042319del	c.1719del	p.Leu574Serfs*17	frameshift deletion	Likely_pathogenic	214638
g.37042321T>C	c.1721T>C	p.Leu574Pro	missense	Likely_pathogenic	95320
g.37042325del	c.1725del	p.Arg575Serfs*16	frameshift deletion	Pathogenic	95321
g.37042331G>A	c.1731G>A		synonymous SNV	Pathogenic	95331
g.37042332G>A	c.1731+1G>A		splicing	Pathogenic	95322
g.37042332G>C	c.1731+1G>C		splicing	Likely_pathogenic	95323
g.37042332G>T	c.1731+1G>T		splicing	Likely_pathogenic	95324
g.37042333T>C	c.1731+2T>C		splicing	Pathogenic/Likely_pathogenic	452139
g.37042333T>G	c.1731+2T>G		splicing	Likely_pathogenic	95326
g.37042334A>T	c.1731+3A>T		intronic	Likely_pathogenic	95327
g.37042335A>G	c.1731+4A>G		intronic	Pathogenic	473428
g.37042336G>A	c.1731+5G>A		intronic	Pathogenic	95328
g.37042336_37042337delinsCC	c.1731+5_1731+6delinsCC		intronic	Likely_pathogenic	1160443
g.37042601_37047756del	c.1731+270_1896+73del		nonframeshift deletion	Pathogenic	95325
g.37043099_37048295del	c.1731+768_1897-222del		nonframeshift deletion	Pathogenic	95330
g.37044578_37048115del	c.1731+2247_1897-402del		nonframeshift deletion	Pathogenic	1323606
g.37045276_37048087del	c.1732-2243_1896+404del		nonframeshift deletion	Pathogenic	95334
g.37047255A>T	c.1732-264A>T		intronic	Likely_pathogenic	861548
g.37047517_37047684del	c.1732-2_1896+1del		nonframeshift deletion	Pathogenic	1037381
g.37047517A>C	c.1732-2A>C		splicing	Pathogenic	452140
g.37047517A>G	c.1732-2A>G		splicing	Likely_pathogenic	95335
g.37047517A>T	c.1732-2A>T		splicing	Pathogenic	95336
g.37047518G>A	c.1732-1G>A		splicing	Pathogenic	95333
g.37047523_37047524insGT	c.1736_1737insGT	p.Ala580*	stopgain	Pathogenic	406248
g.37047527_37047540del	c.1740_1753del	p.Pro581Cysfs*7	frameshift deletion	Pathogenic	536281
g.37047532_37047545del	c.1745_1758del	p.Leu582Hisfs*6	frameshift deletion	Pathogenic	631245
g.37047532del	c.1745del	p.Leu582Profs*9	frameshift deletion	Pathogenic	95346
g.37047532T>C	c.1745T>C	p.Leu582Pro	missense	Pathogenic	95345
g.37047533del	c.1746del	p.Phe583Leufs*8	frameshift deletion	Pathogenic	232956
g.37047536del	c.1749del	p.Phe583Leufs*8	frameshift deletion	Pathogenic	95348
g.37047535_37047536del	c.1748_1749del	p.Phe583*	frameshift deletion	Pathogenic	95347
g.37047545dup	c.1758dup	p.Met587Hisfs*6	frameshift insertion	Pathogenic	95353
g.37047545del	c.1758del	p.Met587Cysfs*4	frameshift deletion	Pathogenic	95352
g.37047551del	c.1764del	p.Ala589Profs*2	frameshift deletion	Pathogenic	95357
g.37047553C>A	c.1766C>A	p.Ala589Asp	missense	Likely_pathogenic	95358
g.37047556del	c.1769del	p.Leu590*	stopgain	Pathogenic	95359
g.37047559_37047562del	c.1772_1775del	p.Asp591Valfs*24	frameshift deletion	Pathogenic	95360
g.37047556T>G	c.1769T>G	p.Leu590*	stopgain	Pathogenic	427222
g.37047557_37047559delinsC	c.1770_1772delinsC	p.Leu590Phefs*2	frameshift substitution	Pathogenic	1037382
g.37047565_37047566del	c.1778_1779del	p.Pro593Argfs*16	frameshift deletion	Pathogenic	95361
g.37047566AG[2]	c.1783_1784del	p.Ser595Trpfs*14	frameshift deletion	Pathogenic	95362
g.37047572_37047573insCCAGATAGTCCAGA	c.1785_1786insCCAGATAGTCCAGA	p.Gly596Profs*25	frameshift insertion	Pathogenic	452392
g.37047577G>A	c.1790G>A	p.Trp597*	stopgain	Pathogenic	95363
g.37047577_37047578delinsATCTGGACC	c.1790_1791delinsATCTGGACC	p.Trp597Tyrfs*15	frameshift substitution	Pathogenic	214639
g.37047578G>A	c.1791G>A	p.Trp597*	stopgain	Pathogenic	473466
g.37047587_37047605del	c.1800_1818del	p.Glu600Aspfs*10	frameshift deletion	Pathogenic	95365
g.37047590del	c.1803del	p.Asp601Glufs*15	frameshift deletion	Likely_pathogenic	1207229
g.37047599dup	c.1812dup	p.Glu605Argfs*5	frameshift insertion	Pathogenic	95368
g.37047597A>T	c.1810A>T	p.Lys604*	stopgain	Pathogenic	95367
g.37047605delinsCTT	c.1818delinsCTT	p.Leu607Phefs*10	frameshift substitution	Pathogenic	631246
g.37047608dup	c.1821dup	p.Ala608Cysfs*2	frameshift insertion	Pathogenic	95370
g.37047611_37047612dup	c.1824_1825dup	p.Glu609Valfs*8	frameshift insertion	Pathogenic	631247
g.37047616_37047619dup	c.1829_1832dup	p.Val612Hisfs*3	frameshift insertion	Pathogenic	95372
g.37047617C>G	c.1830C>G	p.Tyr610*	stopgain	Pathogenic	1059763
g.37047618_37047619del	c.1831_1832del	p.Ile611Cysfs*2	frameshift deletion	Pathogenic	95373
g.37047619TTG[1]	c.1832TTG	p.Val612del	nonframeshift deletion	Likely_pathogenic	95374
g.37047621_37047634delinsT	c.1834_1847delinsT	p.Val612*	stopgain	Likely_pathogenic	214640
g.37047627_37047657dup	c.1840_1870dup	p.Asp624Valfs*7	frameshift insertion	Pathogenic	827967
g.37047633AAG[2]	c.1846AAG	p.Lys618del	nonframeshift deletion	Pathogenic	32119
g.37047640dup	c.1853dup	p.Ala619Glyfs*2	frameshift insertion	Pathogenic	393896
g.37047640del	c.1853del	p.Lys618Argfs*19	frameshift deletion	Pathogenic	807618
g.37047639A>T	c.1852A>T	p.Lys618*	stopgain	Pathogenic	95378
g.37047640delinsTTCTT	c.1853delinsTTCTT	p.Lys618Ilefs*4	frameshift substitution	Pathogenic	95382
g.37047642del	c.1855del	p.Ala619Leufs*18	frameshift deletion	Pathogenic	95384
g.37047642G>C	c.1855G>C	p.Ala619Pro	missense	Likely_pathogenic	95383
g.37047645del	c.1858del	p.Glu620Argfs*17	frameshift deletion	Pathogenic	182293
g.37047647dup	c.1860dup	p.Met621Aspfs*11	frameshift insertion	Likely_pathogenic	214641
g.37047651del	c.1864del	p.Ala623Glnfs*14	frameshift deletion	Likely_pathogenic	575707
g.37047653del	c.1866del	p.Ala623Glnfs*14	frameshift deletion	Pathogenic	95386
g.37047652T>A	c.1865T>A	p.Leu622His	missense	Pathogenic	38612
g.37047652T>C	c.1865T>C	p.Leu622Pro	missense	Pathogenic	95385
g.37047655del	c.1868del	p.Ala623Glufs*14	frameshift deletion	Pathogenic	807619
g.37047664del	c.1877del	p.Phe626Serfs*11	frameshift deletion	Pathogenic	95391
g.37047664_37047670del	c.1877_1883del	p.Phe626Trpfs*9	frameshift deletion	Pathogenic	95390
g.37047662T>G	c.1875T>G	p.Tyr625*	stopgain	Pathogenic	95388
g.37047667_37047670del	c.1880_1883del	p.Ser627Trpfs*9	frameshift deletion	Pathogenic	95395
g.37047670T>A	c.1883T>A	p.Leu628*	stopgain	Pathogenic	473435
g.37047671_37047675del	c.1884_1888del	p.Leu628Phefs*2	frameshift deletion	Pathogenic	95396
g.37047675del	c.1888del	p.Ile630Leufs*7	frameshift deletion	Pathogenic	1059764
g.37047677dup	c.1890dup	p.Asp631*	frameshift insertion	Pathogenic	182294
g.37047680del	c.1893del	p.Asp631Glufs*6	frameshift deletion	Pathogenic	95398
g.37047684del	c.1896+1del		frameshift deletion	Likely_pathogenic	95401
g.37047683G>A	c.1896G>A		synonymous SNV	Pathogenic	95404
g.37047684G>A	c.1896+1G>A		splicing	Likely_pathogenic	95399
g.37047684G>C	c.1896+1G>C		splicing	Pathogenic	1037384
g.37047684G>T	c.1896+1G>T		splicing	Likely_pathogenic	95400
g.37047685T>C	c.1896+2T>C		splicing	Likely_pathogenic	95402
g.37048515A>G	c.1897-2A>G		splicing	Likely_pathogenic	95406
g.37048517G>T	c.1897G>T	p.Glu633*	stopgain	Pathogenic	368455
g.37048522del	c.1902del	p.Asn635Thrfs*2	frameshift deletion	Pathogenic	95410
g.37048524dup	c.1904dup	p.Asn635Lysfs*10	frameshift insertion	Pathogenic	95412
g.37048527_37048540del	c.1907_1920del	p.Leu636Profs*4	frameshift deletion	Pathogenic/Likely_pathogenic	432571
g.37048533_37048546dup	c.1913_1926dup	p.Ile643Aspfs*5	frameshift insertion	Pathogenic	95416
g.37048532G>T	c.1912G>T	p.Gly638*	stopgain	Pathogenic	212328
g.37048534_37048562dup	c.1914_1942dup	p.Pro648Hisfs*5	frameshift insertion	Pathogenic	95417
g.37048536dup	c.1916dup	p.Leu639Phefs*6	frameshift insertion	Pathogenic	95418
g.37048541dup	c.1921dup	p.Leu641Profs*4	frameshift insertion	Pathogenic	1059765
g.37048538C>T	c.1918C>T	p.Pro640Ser	missense	Likely_pathogenic	95419
g.37048540_37048541insT	c.1920_1921insT	p.Leu641Serfs*4	frameshift insertion	Pathogenic	95423
g.37048543del	c.1923del	p.Leu642*	frameshift deletion	Pathogenic	473471
g.37048546dup	c.1926dup	p.Ile643Aspfs*2	frameshift insertion	Likely_pathogenic	861175
g.37048549del	c.1929del	p.Ile643Metfs*18	frameshift deletion	Pathogenic	827971
g.37048550del	c.1930del	p.Asp644Thrfs*17	frameshift deletion	Pathogenic	95424
g.37048558_37048565dup	c.1938_1945dup	p.Pro649Leufs*15	frameshift insertion	Pathogenic/Likely_pathogenic	406254
g.37048566del	c.1946del	p.Pro649Leufs*12	frameshift deletion	Pathogenic	95428
g.37048562C>T	c.1942C>T	p.Pro648Ser	missense	Pathogenic	32136
g.37048563C>G	c.1943C>G	p.Pro648Arg	missense	Likely_pathogenic	473437
g.37048563C>T	c.1943C>T	p.Pro648Leu	missense	Likely_pathogenic	95427
g.37048573_37048576del	c.1953_1956del	p.Glu651Aspfs*9	frameshift deletion	Pathogenic	95430
g.37048576_37048577del	c.1956_1957del	p.Leu653Alafs*10	frameshift deletion	Pathogenic	519104
g.37048578T>C	c.1958T>C	p.Leu653Pro	missense	Likely_pathogenic	212330
g.37048578T>G	c.1958T>G	p.Leu653Arg	missense	Likely_pathogenic	95431
g.37048581C>T	c.1961C>T	p.Pro654Leu	missense	Pathogenic	95433
g.37048589dup	c.1969dup	p.Ile657Asnfs*7	frameshift insertion	Pathogenic	923155
g.37048591del	c.1971del	p.Leu658Phefs*3	frameshift deletion	Pathogenic	95435
g.37048595_37048596del	c.1975_1976del	p.Arg659Thrfs*4	frameshift deletion	Pathogenic	95437
g.37048595C>T	c.1975C>T	p.Arg659*	stopgain	Pathogenic	95436
g.37048596_37048597del	c.1976_1977del	p.Arg659Profs*4	frameshift deletion	Pathogenic	95441
g.37048596G>C	c.1976G>C	p.Arg659Pro	missense	Pathogenic	95439
g.37048596G>T	c.1976G>T	p.Arg659Leu	missense	Pathogenic	95440
g.37048603dup	c.1983dup	p.Thr662Hisfs*2	frameshift insertion	Pathogenic	1059766
g.37048604A>C	c.1984A>C	p.Thr662Pro	missense	Likely_pathogenic	95442
g.37048609_37048617del	c.1989_1989+8del		frameshift deletion	Likely_pathogenic	651101
g.37048606_37048610delinsC	c.1986_1989+1delinsC		nonframeshift substitution	Pathogenic	95443
g.37048608del	c.1988del	p.Glu663Glyfs*2	frameshift deletion	Pathogenic	95446
g.37048609G>A	c.1989G>A		synonymous SNV	Pathogenic	95453
g.37048609G>C	c.1989G>C	p.Glu663Asp	missense	Pathogenic	631254
g.37048609G>T	c.1989G>T	p.Glu663Asp	missense	Pathogenic	95454
g.37048610G>A	c.1989+1G>A		splicing	Pathogenic	95447
g.37048610G>C	c.1989+1G>C		splicing	Likely_pathogenic	95448
g.37048610G>T	c.1989+1G>T		splicing	Pathogenic	95449
g.37048611T>C	c.1989+2T>C		splicing	Likely_pathogenic	473441
g.37048614G>C	c.1989+5G>C		intronic	Pathogenic/Likely_pathogenic	95451
g.37048888_37048902del	c.1990-16_1990-2del		splicing	Likely_pathogenic	95458
g.37048901_37048915del	c.1990-3_2001del		frameshift deletion	Likely_pathogenic	861181
g.37048902A>C	c.1990-2A>C		splicing	Pathogenic	1059767
g.37048902A>G	c.1990-2A>G		splicing	Pathogenic	95461
g.37048903G>A	c.1990-1G>A		splicing	Pathogenic	95459
g.37048903G>C	c.1990-1G>C		splicing	Pathogenic/Likely_pathogenic	619168
g.37048903G>T	c.1990-1G>T		splicing	Likely_pathogenic	95460
g.37048911G>A	c.1997G>A	p.Trp666*	stopgain	Pathogenic	259761
g.37048912G>A	c.1998G>A	p.Trp666*	stopgain	Pathogenic	95465
g.37048914dup	c.2000dup	p.Asp667Glufs*8	frameshift insertion	Pathogenic	95469
g.37048920_37048924del	c.2006_2010del	p.Glu669Glyfs*4	frameshift deletion	Pathogenic	95471
g.37048923dup	c.2009dup	p.Glu671Glyfs*4	frameshift insertion	Pathogenic	631255
g.37048923del	c.2009del	p.Lys670Argfs*113	frameshift deletion	Pathogenic	95472
g.37048923_37048927del	c.2009_2013del	p.Lys670Metfs*3	frameshift deletion	Pathogenic	427223
g.37048925G>T	c.2011G>T	p.Glu671*	stopgain	Pathogenic	95473
g.37048942del	c.2028del	p.Ser677Valfs*106	frameshift deletion	Pathogenic	1059768
g.37048944dup	c.2030dup	p.Ser677Argfs*2	frameshift insertion	Pathogenic	827973
g.37048946A>T	c.2032A>T	p.Lys678*	stopgain	Pathogenic/Likely_pathogenic	432573
g.37048949G>T	c.2035G>T	p.Glu679*	stopgain	Pathogenic	95479
g.37048952T>C	c.2038T>C	p.Cys680Arg	missense	Likely_pathogenic	95480
g.37048953_37048954delinsAG	c.2039_2040delinsAG	p.Cys680*	stopgain	Pathogenic	1059769
g.37048954C>A	c.2040C>A	p.Cys680*	stopgain	Pathogenic	95483
g.37048955del	c.2041del	p.Ala681Leufs*102	frameshift deletion	Likely_pathogenic	861176
g.37048955G>A	c.2041G>A	p.Ala681Thr	missense	Pathogenic	32138
g.37048955G>C	c.2041G>C	p.Ala681Pro	missense	Likely_pathogenic	232968
g.37048960_37048966del	c.2046_2052del	p.Met682Ilefs*99	frameshift deletion	Pathogenic	1059770
g.37048958_37048959del	c.2044_2045del	p.Met682Valfs*11	frameshift deletion	Pathogenic	239187
g.37048962_37048964del	c.2048_2050del	p.Phe683del	nonframeshift deletion	Likely_pathogenic	427224
g.37048962T>C	c.2048T>C	p.Phe683Ser	missense	Likely_pathogenic	95486
g.37048973del	c.2059del	p.Arg687Glyfs*96	frameshift deletion	Pathogenic	214642
g.37048973C>T	c.2059C>T	p.Arg687Trp	missense	Pathogenic	2e-05
g.37048979C>T	c.2065C>T	p.Gln689*	stopgain	Pathogenic	180157
g.37048981_37048987del	c.2067_2073del	p.Gln689Hisfs*92	frameshift deletion	Pathogenic	95491
g.37048984C>A	c.2070C>A	p.Tyr690*	stopgain	Pathogenic	452146
g.37048984_37048985insTT	c.2070_2071insTT	p.Ile691Leufs*93	frameshift insertion	Pathogenic/Likely_pathogenic	232970
g.37048984C>G	c.2070C>G	p.Tyr690*	stopgain	Pathogenic	631257
g.37048985_37048986insG	c.2071_2072insG	p.Ile691Serfs*3	frameshift insertion	Pathogenic	807628
g.37048990_37048991del	c.2076_2077del	p.Glu693Glyfs*10	frameshift deletion	Pathogenic	95499
g.37048992_37050554del	c.2078_2172del		frameshift deletion	Pathogenic	95500
g.37048991del	c.2077del	p.Glu693Argfs*90	frameshift deletion	Pathogenic	807629
g.37048994dup	c.2080dup	p.Glu694Glyfs*10	frameshift insertion	Pathogenic	473508
g.37048994G>T	c.2080G>T	p.Glu694*	stopgain	Pathogenic/Likely_pathogenic	0.00015
g.37048998C>A	c.2084C>A	p.Ser695*	stopgain	Pathogenic	95512
g.37049003dup	c.2089dup	p.Leu697Profs*7	frameshift insertion	Pathogenic	1059771
g.37049003del	c.2089del	p.Leu697Serfs*86	frameshift deletion	Pathogenic	406261
g.37049004TC[1]	c.2092_2093del	p.Ser698Argfs*5	frameshift deletion	Pathogenic	95513
g.37049007C>G	c.2093C>G	p.Ser698*	stopgain	Pathogenic	95514
g.37049012C>T	c.2098C>T	p.Gln700*	stopgain	Pathogenic	473514
g.37049013del	c.2099del	p.Gln700Argfs*83	frameshift deletion	Pathogenic	1059772
g.37049013_37049016del	c.2099_2102del	p.Gln700Argfs*82	frameshift deletion	Pathogenic	95515
g.37049015C>T	c.2101C>T	p.Gln701*	stopgain	Pathogenic	95517
g.37049018dup	c.2103+1dup	p.Ser702Glufs*2	frameshift insertion	Pathogenic	977340
g.37049017G>C	c.2103G>C	p.Gln701His	missense	Pathogenic	95523
g.37049018G>A	c.2103+1G>A		splicing	Pathogenic	95518
g.37049018G>C	c.2103+1G>C		splicing	Likely_pathogenic	95519
g.37049018G>T	c.2103+1G>T		splicing	Likely_pathogenic	95520
g.37050484AG[1]	c.2104_2105delAG	p.Ser702*	splicing	Pathogenic	95533
g.37050484A>G	c.2104-2A>G		splicing	Likely_pathogenic	95528
g.37050484A>T	c.2104-2A>T		splicing	Pathogenic	95529
g.37050485G>T	c.2104-1G>T		splicing	Likely_pathogenic	95526
g.37050485_37050486delinsTCTTATGACATCTAAT	c.2104-1_2104delinsTCTTATGACATCTAAT		nonsynonymous SNV	Likely_pathogenic	452405
g.37050487_37050496del	c.2105_2114del	p.Ser702Metfs*78	frameshift deletion	Pathogenic	95534
g.37050492dup	c.2110dup	p.Val704Glyfs*19	frameshift insertion	Pathogenic	181151
g.37050493_37050499del	c.2111_2117del	p.Val704Alafs*77	frameshift deletion	Pathogenic	95536
g.37050505_37050508del	c.2123_2126del	p.Ile708Lysfs*74	frameshift deletion	Pathogenic	1059773
g.37050513dup	c.2131dup	p.Ser711Phefs*12	frameshift insertion	Pathogenic	1037391
g.37050518del	c.2136del	p.Trp712*	stopgain	Pathogenic	393550
g.37050517G>A	c.2135G>A	p.Trp712*	stopgain	Pathogenic	95539
g.37050518G>A	c.2136G>A	p.Trp712*	stopgain	Pathogenic	95540
g.37050523G>A	c.2141G>A	p.Trp714*	stopgain	Pathogenic	95542
g.37050524G>A	c.2142G>A	p.Trp714*	stopgain	Pathogenic	406263
g.37050527TG[1]	c.2147_2148del	p.Val716Glyfs*6	frameshift deletion	Pathogenic	95543
g.37050530_37050531del	c.2148_2149del	p.Glu717Thrfs*5	frameshift deletion	Pathogenic	807633
g.37050531_37050577dup	c.2149_2195dup	p.His733Asnfs*66	frameshift insertion	Pathogenic	95544
g.37050534CA[3]	c.2154_2155dup	p.Ile719Thrfs*65	frameshift insertion	Pathogenic	95547
g.37050534CA[1]	c.2154_2155del	p.Ile719Cysfs*3	frameshift deletion	Pathogenic	95546
g.37050535A>C	c.2153A>C	p.His718Pro	missense	Likely_pathogenic	95545
g.37050539dup	c.2157dup	p.Val720Cysfs*3	frameshift insertion	Pathogenic	95549
g.37050543_37050573dup	c.2161_2191dup	p.Pro731Leufs*2	frameshift insertion	Pathogenic	452684
g.37050544del	c.2162del	p.Tyr721Leufs*62	frameshift deletion	Likely_pathogenic	182305
g.37050545T>A	c.2163T>A	p.Tyr721*	stopgain	Pathogenic	95553
g.37050559CA[2]	c.2181_2182del	p.Ile728Serfs*4	frameshift deletion	Pathogenic	95558
g.37050559CA[1]	c.2179_2182del	p.His727Phefs*55	frameshift deletion	Pathogenic	95557
g.37050559C>G	c.2177C>G	p.Ser726*	stopgain	Pathogenic/Likely_pathogenic	221409
g.37050572del	c.2190del	p.Pro731Leufs*52	frameshift deletion	Pathogenic	139563
g.37050577_37050580dup	c.2195_2198dup	p.His733Glnfs*14	frameshift insertion	Pathogenic	95562
g.37050576A>T	c.2194A>T	p.Lys732*	stopgain	Pathogenic	95561
g.37050588G>T	c.2206G>T	p.Glu736*	stopgain	Pathogenic	232980
g.37050594G>T	c.2212G>T	p.Gly738*	stopgain	Pathogenic	519339
g.37050597_37050600dup	c.2215_2218dup	p.Ile740Lysfs*7	frameshift insertion	Pathogenic	631263
g.37050600dup	c.2218dup	p.Ile740Asnfs*6	frameshift insertion	Pathogenic	95565
g.37050601del	c.2219del	p.Ile740Thrfs*43	frameshift deletion	Likely_pathogenic	807638
g.37050605_37050615del	c.2223_2233del	p.Gln742Profs*3	frameshift deletion	Pathogenic	95567
g.37050606del	c.2224del	p.Gln742Serfs*41	frameshift deletion	Pathogenic	95570
g.37050606C>T	c.2224C>T	p.Gln742*	stopgain	Pathogenic	95568
g.37050618dup	c.2236dup	p.Leu746Profs*3	frameshift insertion	Pathogenic	473452
g.37050618_37050629del	c.2236_2247del	p.Leu746_Leu749del	nonframeshift deletion	Likely_pathogenic	626442
g.37050628TA[1]	c.2248_2249del	p.Tyr750Glnfs*4	frameshift deletion	Likely_pathogenic	182310
g.37050628T>C	c.2246T>C	p.Leu749Pro	missense	Pathogenic	95571
g.37050631dup	c.2249dup	p.Tyr750*	stopgain	Pathogenic	239191
g.37050635del	c.2253del	p.Val752Serfs*31	frameshift deletion	Pathogenic/Likely_pathogenic	558916
g.37050634_37050635del	c.2252_2253del	p.Lys751Serfs*3	frameshift deletion	Pathogenic	95575
g.37050640_37050641dup	c.2258_2259dup	p.Glu754Leufs*30	frameshift insertion	Likely_pathogenic	1037392
g.37050641del	c.2259del	p.Phe753Leufs*30	frameshift deletion	Pathogenic/Likely_pathogenic	393526
g.37050643AG[1]	c.2263_2264del	p.Arg755Valfs*35	frameshift deletion	Pathogenic	561441
g.37050645A>G	c.2263A>G	p.Arg755Gly	missense	Pathogenic	220983
g.37050648_37050651dup	c.2266_2269dup	p.*757Leuext*34	stoploss	Pathogenic	95581
g.37050651dup	c.2269dup	p.*757Leuext*33	stoploss	Pathogenic	95583

## Sheet: MSH2
Table S2B. Human MSH2 PVs used in the study
Genome position (NC_000002.12)	Transcript (NM_000251.3)	Protein (NP_000242.1)	Variant type	Interpretation	Allele ID
g.47401748_47403287del	c.-1444_96del		frameshift deletion	Likely_pathogenic	939899
g.47403114_47403115del	c.-78_-77del		UTR5	Likely_pathogenic	95969
g.47403188_47404266del	c.-4_211+864del		frameshift deletion	Pathogenic	1037195
g.47403190_47403403del	c.-2_211+1del		frameshift deletion	Pathogenic	1037196
g.47403192_47404470del	c.1_211+1068del		frameshift deletion	Pathogenic	1037197
g.47403191_47404579del	c.-1_211+1177del		frameshift deletion	Pathogenic	1037198
g.47403190_47403558del	c.-2_211+156del		frameshift deletion	Pathogenic	1037199
g.47403191_47405998del	c.-1_212-2403del		frameshift deletion	Pathogenic	1037200
g.47403202dup	c.11dup	Pro5Alafs*77	frameshift insertion	Pathogenic	179979
g.47403202_47403203delinsC	c.11_12delinsC	Gln4Profs*60	frameshift substitution	Pathogenic	561555
g.47403211dup	c.20dup	Thr8Aspfs*74	frameshift insertion	Pathogenic	922793
g.47403210G>T	c.19G>T	Glu7*	stopgain	Pathogenic	806933
g.47403211del	c.20del	Glu7Glyfs*57	frameshift deletion	Pathogenic	96361
g.47403212dup	c.21dup	Thr8Aspfs*74	frameshift insertion	Pathogenic	96393
g.47403220dup	c.29dup	Leu11Valfs*71	frameshift insertion	Pathogenic	96533
g.47403219C>T	c.28C>T	Gln10*	stopgain	Pathogenic	96530
g.47403225dup	c.34dup	Glu12Glyfs*70	frameshift insertion	Pathogenic	96543
g.47403230_47403239del	c.39_48del	Ser13Argfs*48	frameshift deletion	Pathogenic	405745
g.47403234del	c.43del	Ala15Profs*49	frameshift deletion	Pathogenic	985853
g.47403262dup	c.71dup	Met26Hisfs*56	frameshift insertion	Pathogenic	96662
g.47403264_47403265insC	c.73_74insC	Gly25Alafs*57	frameshift insertion	Pathogenic	96668
g.47403266del	c.75del	Met26Cysfs*38	frameshift deletion	Pathogenic/Likely_pathogenic	472715
g.47403273del	c.82del	Glu28Argfs*36	frameshift deletion	Pathogenic	96701
g.47403273G>T	c.82G>T	Glu28*	stopgain	Pathogenic	96700
g.47403276A>T	c.85A>T	Lys29*	stopgain	Pathogenic	392837
g.47403278_47403281del	c.87_90del	Thr31Profs*32	frameshift deletion	Pathogenic	392839
g.47403285_47403294del	c.94_103del	Thr32Alafs*29	frameshift deletion	Pathogenic	96732
g.47403287dup	c.96dup	Thr33Hisfs*49	frameshift insertion	Pathogenic	908726
g.47403287CA[1]	c.98_99del	p.Thr33Serfs*48	frameshift deletion	Likely_pathogenic	905895
g.47403289del	c.98del	Thr33Lysfs*31	frameshift deletion	Pathogenic	806940
g.47403293dup	c.102dup	Arg35Alafs*47	frameshift insertion	Pathogenic	922795
g.47403297_47407172del	c.106_212-1229del		frameshift deletion	Likely_pathogenic	560655
g.47403301del	c.110del	Phe37Serfs*27	frameshift deletion	Pathogenic	96021
g.47403306del	c.115del	Arg39Glyfs*25	frameshift deletion	Pathogenic	450949
g.47403310del	c.119del	Gly40Alafs*24	frameshift deletion	Pathogenic	96038
g.47403315_47403318dup	c.124_127dup	Tyr43Phefs*40	frameshift insertion	Pathogenic	152294
g.47403320T>G	c.129T>G	Tyr43*	stopgain	Pathogenic	96096
g.47403321_47403322delinsG	c.130_131delinsG	Thr44Glyfs*20	frameshift substitution	Pathogenic	908728
g.47403327_47403355del	c.136_164del	His46Glyfs*26	frameshift deletion	Pathogenic	96114
g.47403332_47403345del	c.141_154del	Glu48Glyfs*29	frameshift deletion	Pathogenic	212180
g.47403333G>T	c.142G>T	Glu48*	stopgain	Pathogenic	96137
g.47403336del	c.145del	Asp49Thrfs*15	frameshift deletion	Pathogenic	96148
g.47403336_47403337del	c.145_146del	Asp49Argfs*32	frameshift deletion	Pathogenic	96147
g.47403344dup	c.153dup	Leu52Alafs*30	frameshift insertion	Pathogenic	451252
g.47403345_47403346insG	c.154_155insG	Leu52Argfs*30	frameshift insertion	Pathogenic	96170
g.47403351del	c.160del	Ala54Profs*10	frameshift deletion	Pathogenic	232514
g.47403354del	c.163del	Arg55Glyfs*9	frameshift deletion	Pathogenic	96187
g.47403357del	c.166del	Glu56Argfs*8	frameshift deletion	Pathogenic	96217
g.47403357G>T	c.166G>T	Glu56*	stopgain	Pathogenic	96216
g.47403365dup	c.174dup	Lys59Glnfs*23	frameshift insertion	Pathogenic	908732
g.47403364_47403365delinsAA	c.173_174delinsAA	Phe58*	stopgain	Pathogenic	826552
g.47403366A>T	c.175A>T	Lys59*	stopgain	Pathogenic	419307
g.47403372C>T	c.181C>T	Gln61*	stopgain	Pathogenic	96269
g.47403373del	c.182del	Gln61Argfs*3	frameshift deletion	Pathogenic	450955
g.47403378dup	c.187dup	Val63Glyfs*19	frameshift insertion	Pathogenic	96284
g.47403377_47403378dup	c.186_187dup	Val63Glyfs*2	frameshift insertion	Pathogenic	96281
g.47403378del	c.187del	Val63*	frameshift deletion	Pathogenic	96283
g.47403381del	c.190del	Ile64Serfs*20	frameshift deletion	Pathogenic	931427
g.47403382del	c.191del	Ile64Thrfs*20	frameshift deletion	Pathogenic	630082
g.47403383dup	c.192dup	Lys65Glnfs*17	frameshift insertion	Pathogenic	472849
g.47403384_47403385insTC	c.193_194insTC	Lys65Ilefs*20	frameshift insertion	Pathogenic	450972
g.47403389C>A	c.198C>A	Tyr66*	stopgain	Pathogenic	630084
g.47403389C>G	c.198C>G	Tyr66*	stopgain	Pathogenic	790246
g.47403395del	c.204del	Pro69Argfs*15	frameshift deletion	Pathogenic	96346
g.47403398_47403444del	c.207_211+42del		frameshift deletion	Likely_pathogenic	450977
g.47403397del	c.206del	Pro69Argfs*15	frameshift deletion	Pathogenic	451255
g.47403402G>C	c.211G>C	Gly71Arg	missense	Pathogenic/Likely_pathogenic	152422
g.47403403G>C	c.211+1G>C		splicing	Pathogenic	960480
g.47403403G>T	c.211+1G>T		splicing	Pathogenic	419309
g.47403404T>C	c.211+2T>C		splicing	Likely_pathogenic	393053
g.47407923T>G	c.212-478T>G		intronic	Pathogenic	96369
g.47408397_47408552del	c.212-4_363del		frameshift deletion	Pathogenic	1037202
g.47408402_47408556del	c.213_366+1del		frameshift deletion	Pathogenic	427136
g.47408401_47408408del	c.212_219del	Gly71Glufs*8	frameshift deletion	Likely_pathogenic	959645
g.47408399_47408556del	c.212-2_366+1del		frameshift deletion	Pathogenic	1037203
g.47408400_47409267del	c.212-1_366+712del		frameshift deletion	Pathogenic	1037204
g.47408399A>C	c.212-2A>C		splicing	Likely_pathogenic	850865
g.47408399A>G	c.212-2A>G		splicing	Likely_pathogenic	96368
g.47408399A>T	c.212-2A>T		splicing	Likely_pathogenic	939900
g.47408401del	c.212del	Gly71Glufs*13	splicing	Pathogenic	915550
g.47408400G>A	c.212-1G>A		splicing	Pathogenic	96367
g.47408400_47408410delinsCAC	c.212-1_221delinsCAC		frameshift substitution	Pathogenic	232518
g.47408406_47408416del	c.217_227del	Lys73Glufs*5	frameshift deletion	Pathogenic	419310
g.47408406A>T	c.217A>T	Lys73*	stopgain	Pathogenic	518395
g.47408412_47408413del	c.223_224del	Leu75Alafs*6	frameshift deletion	Pathogenic	96414
g.47408415C>T	c.226C>T	Gln76*	stopgain	Pathogenic	96420
g.47408416AG[1]	c.229_230del	p.Ser77Cysfs*4	frameshift deletion	Pathogenic	96428
g.47408430_47408451del	c.241_262del	Ser81Leufs*2	frameshift deletion	Pathogenic	942956
g.47408432_47408462delinsCTGACAAGCGCCTATAGCACTCGAATAATTCTTCTCACCCTAACAGGTCAGCCTCGCTTCCCAGCCCTCACTAACATTAACGAAAACAACCCACCCACTAAACCCCATTAAACGCCTAACAATCGGAAGCCTATTTTGCAGGGTTTCTCCATCACCAACAGCATTCTCCCCACATCCACCCCCCAAATGACAATCCCACTTTACTTAAAACTCACAG	c.243_273delinsCTGACAAGCGCCTATAGCACTCGAATAATTCTTCTCACCCTAACAGGTCAGCCTCGCTTCCCAGCCCTCACTAACATTAACGAAAACAACCCACCCACTAAACCCCATTAAACGCCTAACAATCGGAAGCCTATTTTGCAGGGTTTCTCCATCACCAACAGCATTCTCCCCACATCCACCCCCCAAATGACAATCCCACTTTACTTAAAACTCACAG	p.Lys82*	stopgain	Pathogenic	96448
g.47408433A>T	c.244A>T	Lys82*	stopgain	Pathogenic	96450
g.47408440del	c.251del	Asn84Ilefs*6	frameshift deletion	Pathogenic	181905
g.47408444dup	c.255dup	Glu86*	frameshift insertion	Pathogenic	96477
g.47408444del	c.255del	Phe85Leufs*5	frameshift deletion	Pathogenic	908736
g.47408444_47408445del	c.255_256del	Phe85Leufs*14	frameshift deletion	Pathogenic	96476
g.47408453dup	c.264dup	Val89Cysfs*11	frameshift insertion	Pathogenic	185976
g.47408452_47408453del	c.263_264del	Phe88Cysfs*11	frameshift deletion	Pathogenic	96504
g.47408455del	c.266del	Val89Glufs*85	frameshift deletion	Pathogenic	1037206
g.47408458_47408479dup	c.269_290dup	Tyr98Argfs*9	frameshift insertion	Pathogenic	16800
g.47408466C>T	c.277C>T	Leu93Phe	missense	Likely_pathogenic	96519
g.47408467_47408468del	c.278_279del	Leu93Profs*6	frameshift deletion	Pathogenic	96521
g.47408478del	c.289del	Gln97Serfs*77	frameshift deletion	Pathogenic	419312
g.47408478C>T	c.289C>T	Gln97*	stopgain	Pathogenic	96529
g.47408481TA[1]	c.294_295del	p.Tyr98*	frameshift deletion	Pathogenic	518281
g.47408483T>A	c.294T>A	Tyr98*	stopgain	Pathogenic	244369
g.47408490_47408495del	c.301_306del	Glu101_Val102del	nonframeshift deletion	Likely_pathogenic	96535
g.47408487del	c.298del	Val100Leufs*74	frameshift deletion	Pathogenic	922800
g.47408490G>T	c.301G>T	Glu101*	stopgain	Pathogenic	96534
g.47408498del	c.309del	Tyr103*	stopgain	Pathogenic	419313
g.47408507_47408508insAATAAGGCAT	c.318_319insAATAAGGCAT	Ala107Asnfs*7	frameshift insertion	Pathogenic	1059329
g.47408510del	c.321del	Gly108Glufs*66	frameshift deletion	Pathogenic	789423
g.47408529G>T	c.340G>T	Glu114*	stopgain	Pathogenic/Likely_pathogenic	238810
g.47408533del	c.344del	Asn115Metfs*59	frameshift deletion	Pathogenic	96541
g.47408536_47408539del	c.347_350del	Asp116Glyfs*57	frameshift deletion	Pathogenic	96542
g.47408541_47408547del	c.352_358del	Tyr118Hisfs*54	frameshift deletion	Pathogenic	244371
g.47408539G>A	c.350G>A	Trp117*	stopgain	Pathogenic	392724
g.47408540G>A	c.351G>A	Trp117*	stopgain	Pathogenic	1320828
g.47408541dup	c.352dup	Tyr118Leufs*5	frameshift insertion	Pathogenic	96544
g.47408543T>G	c.354T>G	Tyr118*	stopgain	Pathogenic/Likely_pathogenic	539204
g.47408545T>A	c.356T>A	Leu119*	stopgain	Likely_pathogenic	790249
g.47408551del	c.362del	Tyr121Leufs*53	frameshift deletion	Pathogenic	419314
g.47408552T>G	c.363T>G	Tyr121*	stopgain	Pathogenic	96545
g.47408553_47408554insCG	c.364_365insCG	Lys122Thrfs*53	frameshift insertion	Pathogenic	1059330
g.47408554delinsCGG	c.365delinsCGG	Lys122Thrfs*53	frameshift substitution	Pathogenic	419315
g.47408556G>A	c.366+1G>A		splicing	Pathogenic/Likely_pathogenic	244372
g.47408556G>T	c.366+1G>T		splicing	Likely_pathogenic	96546
g.47409413_47411458del	c.367-681_646-956del		nonframeshift deletion	Pathogenic	96554
g.47409569_47410220del	c.367-525_493del		nonframeshift deletion	Pathogenic	518399
g.47409628_47411030del	c.367-466_645+658del		nonframeshift deletion	Pathogenic	96553
g.47409642_47411692del	c.367-452_646-722del		nonframeshift deletion	Pathogenic	96552
g.47409723_47411901del	c.367-371_646-513del		nonframeshift deletion	Pathogenic	96551
g.47410092_47411114del	c.367-2_645+742del		nonframeshift deletion	Pathogenic	1037208
g.47410092_47410804del	c.367-2_645+432del		nonframeshift deletion	Pathogenic	1037209
g.47410091_47411003del	c.367-3_645+631del		nonframeshift deletion	Pathogenic	1037210
g.47410092_47410373del	c.367-2_645+1del		nonframeshift deletion	Pathogenic	1037211
g.47410093G>A	c.367-1G>A		splicing	Likely_pathogenic	96550
g.47410095del	c.368del	Ala123Valfs*51	frameshift deletion	Pathogenic	96561
g.47410104del	c.377del	Gly126Alafs*48	frameshift deletion	Pathogenic	1059331
g.47410107dup	c.380dup	Asn127Lysfs*6	frameshift insertion	Pathogenic	611016
g.47410107_47410108del	c.380_381del	Asn127Thrfs*5	frameshift deletion	Pathogenic	96563
g.47410108TC[3]	c.387_388del	p.Gln130Valfs*2	frameshift deletion	Pathogenic	96564
g.47410115_47410116del	c.388_389del	Gln130Valfs*2	frameshift deletion	Pathogenic	96565
g.47410115C>T	c.388C>T	Gln130*	stopgain	Pathogenic	393062
g.47410126del	c.399del	Asp133Glufs*41	frameshift deletion	Pathogenic	96568
g.47410135del	c.408del	Phe136Leufs*38	frameshift deletion	Pathogenic	96569
g.47410143del	c.416del	Asn139Metfs*35	frameshift deletion	Pathogenic	96570
g.47410146AT[1]	c.421_422del	p.Met141Valfs*10	frameshift deletion	Pathogenic	221205
g.47410147dup	c.420dup	Met141Tyrfs*11	frameshift insertion	Pathogenic	419317
g.47410152C>A	c.425C>A	Ser142*	stopgain	Pathogenic	419318
g.47410152C>G	c.425C>G	Ser142*	stopgain	Pathogenic	96571
g.47410157del	c.430del	Ser144Profs*30	frameshift deletion	Likely_pathogenic	972549
g.47410164GT[3]	c.439_440dup	p.Val148Leufs*27	frameshift insertion	Pathogenic	560665
g.47410170del	c.443del	Val148Glyfs*26	frameshift deletion	Pathogenic	472867
g.47410181dup	c.454dup	Met152Asnfs*5	frameshift insertion	Pathogenic	483300
g.47410181del	c.454del	Met152Cysfs*22	frameshift deletion	Pathogenic	16807
g.47410186del	c.459del	Ala154Glnfs*20	frameshift deletion	Pathogenic	1037212
g.47410190del	c.463del	Val155Leufs*19	frameshift deletion	Pathogenic	826561
g.47410192_47410193delinsA	c.465_466delinsA	Asp156Metfs*18	frameshift substitution	Pathogenic	419320
g.47410193del	c.466del	Asp156Metfs*18	frameshift deletion	Pathogenic	806965
g.47410199C>T	c.472C>T	Gln158*	stopgain	Pathogenic	96577
g.47410202dup	c.475dup	Arg159Lysfs*19	frameshift insertion	Pathogenic	186310
g.47410202del	c.475del	Arg159Aspfs*15	frameshift deletion	Pathogenic	518401
g.47410205_47410206del	c.478_479del	Gln160Glyfs*17	frameshift deletion	Pathogenic	1196934
g.47410205C>T	c.478C>T	Gln160*	stopgain	Pathogenic	96578
g.47410209T>A	c.482T>A	Val161Asp	missense	Pathogenic	96579
g.47410211G>A	c.484G>A	Gly162Arg	missense	Pathogenic	96580
g.47410215T>A	c.488T>A	Val163Asp	missense	Pathogenic	96582
g.47410215T>G	c.488T>G	Val163Gly	missense	Pathogenic	1e-05
g.47410217G>A	c.490G>A	Gly164Arg	missense	Pathogenic	96584
g.47410218G>A	c.491G>A	Gly164Glu	missense	Likely_pathogenic	185977
g.47410219_47410220del	c.492_493del	Tyr165Cysfs*12	frameshift deletion	Pathogenic	931430
g.47410220T>G	c.493T>G	Tyr165Asp	missense	Likely_pathogenic	96586
g.47410222T>G	c.495T>G	Tyr165*	stopgain	Pathogenic	536245
g.47410233_47410236del	c.506_509del	Ile169Argfs*4	frameshift deletion	Pathogenic	96591
g.47410235_47410236insCTCC	c.508_509insCTCC	Gln170Profs*9	frameshift insertion	Pathogenic	942962
g.47410235C>T	c.508C>T	Gln170*	stopgain	Pathogenic	96592
g.47410237dup	c.510dup	Arg171Glufs*7	frameshift insertion	Pathogenic	392728
g.47410238_47410310dup	c.511_583dup	Gly195Glufs*7	frameshift insertion	Pathogenic	96593
g.47410240del	c.513del	Lys172Asnfs*2	frameshift deletion	Pathogenic	96595
g.47410245del	c.518del	Leu173Glnfs*41	frameshift deletion	Pathogenic	96598
g.47410245T>G	c.518T>G	Leu173Arg	missense	Pathogenic	96597
g.47410251TG[2]	c.528_529del	p.Cys176*	frameshift deletion	Pathogenic	96601
g.47410252_47410259del	c.525_532del	Cys176Profs*2	frameshift deletion	Pathogenic	419323
g.47410256G>T	c.529G>T	Glu177*	stopgain	Pathogenic	96603
g.47410257_47410258del	c.530_531del	Glu177Valfs*3	frameshift deletion	Pathogenic	96604
g.47410263del	c.536del	Pro179Leufs*35	frameshift deletion	Pathogenic	419325
g.47410262_47410263del	c.535_536del	Pro179*	frameshift deletion	Pathogenic	419324
g.47410265del	c.538del	Asp180Ilefs*34	frameshift deletion	Pathogenic	1309735
g.47410274C>T	c.547C>T	Gln183*	stopgain	Pathogenic	96605
g.47410278del	c.551del	Phe184Serfs*30	frameshift deletion	Pathogenic	96607
g.47410288_47410296del	c.561_569del	Glu188_Leu190del	nonframeshift deletion	Pathogenic	96611
g.47410287T>C	c.560T>C	Leu187Pro	missense	Pathogenic	96609
g.47410287T>G	c.560T>G	Leu187Arg	missense	Pathogenic	96610
g.47410290del	c.563del	Glu188Glyfs*26	frameshift deletion	Pathogenic	419326
g.47410292_47410293dup	c.565_566dup	Leu191Serfs*24	frameshift insertion	Pathogenic	419327
g.47410294del	c.567del	Leu190Serfs*24	frameshift deletion	Pathogenic	1059332
g.47410295CTC[1]	c.568CTC	p.Leu191del	nonframeshift deletion	Pathogenic	96614
g.47410304C>T	c.577C>T	Gln193*	stopgain	Pathogenic	96616
g.47410314del	c.587del	Pro196Glnfs*18	frameshift deletion	Pathogenic	96617
g.47410317del	c.590del	Lys197Argfs*17	frameshift deletion	Pathogenic	1059333
g.47410319dup	c.592dup	Glu198Glyfs*34	frameshift insertion	Pathogenic	96619
g.47410319G>T	c.592G>T	Glu198*	stopgain	Pathogenic	179995
g.47410322T>C	c.595T>C	Cys199Arg	missense	Pathogenic	96621
g.47410324T>G	c.597T>G	Cys199Trp	missense	Likely_pathogenic	806972
g.47410326T>A	c.599T>A	Val200Asp	missense	Pathogenic	96623
g.47410329T>A	c.602T>A	Leu201*	stopgain	Pathogenic	419329
g.47410338GA[5]	c.613_616dup	p.Thr206Argfs*27	frameshift insertion	Pathogenic	427137
g.47410337G>T	c.610G>T	Gly204*	stopgain	Pathogenic	96624
g.47410340G>T	c.613G>T	Glu205*	stopgain	Pathogenic	96625
g.47410343dup	c.616dup	Thr206Asnfs*26	frameshift insertion	Pathogenic	96626
g.47410355_47410356del	c.628_629del	Met210Glyfs*21	frameshift deletion	Pathogenic	451296
g.47410360del	c.633del	Lys212Asnfs*2	frameshift deletion	Pathogenic	419331
g.47410363dup	c.636dup	Leu213Thrfs*19	frameshift insertion	Pathogenic	806975
g.47410365_47410366del	c.638_639del	Leu213Glnfs*18	frameshift deletion	Pathogenic	96627
g.47410369_47410372del	c.642_645del	Gln215*	frameshift deletion	Pathogenic	96628
g.47410368_47410369insCAAATTGAGTCTAGTGATAA	c.641_642insCAAATTGAGTCTAGTGATAA	Arg214Serfs*10	frameshift insertion	Likely_pathogenic	1055245
g.47410370_47410371del	c.643_644del	Gln215Aspfs*16	frameshift deletion	Pathogenic	806976
g.47410370del	c.643del	Gln215Argfs*2	frameshift deletion	Pathogenic	561592
g.47410370C>T	c.643C>T	Gln215*	stopgain	Pathogenic	96629
g.47410371del	c.644del	Gln215Argfs*2	frameshift deletion	Pathogenic	575670
g.47410373G>A	c.645+1G>A		splicing	Pathogenic	96630
g.47410373G>C	c.645+1G>C		splicing	Pathogenic	1037213
g.47410373G>T	c.645+1G>T		splicing	Likely_pathogenic	96631
g.47410374T>A	c.645+2T>A		splicing	Likely_pathogenic	651063
g.47410374T>C	c.645+2T>C		splicing	Pathogenic/Likely_pathogenic	443255
g.47410374T>G	c.645+2T>G		splicing	Pathogenic/Likely_pathogenic	232536
g.47412410_47412423del	c.646-4_655del		frameshift deletion	Pathogenic	419332
g.47412411_47412422del	c.646-3_654del		frameshift deletion	Likely_pathogenic	96638
g.47412413_47412416del	c.646-1_648del		splicing	Pathogenic	427138
g.47412413_47413046del	c.646-1_792+486del		nonframeshift deletion	Pathogenic	1037214
g.47412411T>G	c.646-3T>G		intronic	Pathogenic	96637
g.47412412A>G	c.646-2A>G		splicing	Likely_pathogenic	96636
g.47412413G>C	c.646-1G>C		splicing	Pathogenic	419333
g.47412418_47412422del	c.650_654del	Ile217Lysfs*13	frameshift deletion	Pathogenic	96647
g.47412423dup	c.655dup	Arg219Lysfs*13	frameshift insertion	Pathogenic	558498
g.47412420C>T	c.652C>T	Gln218*	stopgain	Pathogenic	96648
g.47412444GAAA[1]	c.680_683del	p.Arg227Lysfs*18	frameshift deletion	Pathogenic	419335
g.47412443_47412447delinsTAAT	c.675_679delinsTAAT	Glu226Asnfs*20	frameshift substitution	Pathogenic	96650
g.47412447del	c.679del	Arg227Glufs*19	frameshift deletion	Pathogenic	630101
g.47412448_47412449del	c.680_681del	Arg227Lysfs*4	frameshift deletion	Pathogenic	616612
g.47412455dup	c.687dup	Ala230Serfs*2	frameshift insertion	Pathogenic	96653
g.47412455del	c.687del	Ala230Leufs*16	frameshift deletion	Pathogenic	96652
g.47412454_47412455del	c.686_687del	Lys229Serfs*2	frameshift deletion	Pathogenic	133107
g.47412453A>T	c.685A>T	Lys229*	stopgain	Pathogenic	96651
g.47412455_47412456insT	c.687_688insT	Ala230Cysfs*2	frameshift insertion	Pathogenic	419336
g.47412459del	c.691del	Asp231Thrfs*15	frameshift deletion	Pathogenic	96654
g.47412465del	c.697del	Ser233Profs*13	frameshift deletion	Pathogenic	1059334
g.47412464_47412465del	c.696_697del	Ser233Hisfs*22	frameshift deletion	Pathogenic	96655
g.47412471_47412477del	c.703_709del	Lys235Phefs*9	frameshift deletion	Likely_pathogenic	1053454
g.47412473del	c.705del	Asp236Thrfs*10	frameshift deletion	Pathogenic	96658
g.47412472_47412473del	c.704_705del	Lys235Argfs*20	frameshift deletion	Pathogenic	96657
g.47412478_47412484del	c.710_716del	Ile237Argfs*7	frameshift deletion	Pathogenic	419338
g.47412479_47412482del	c.711_714del	Tyr238Argfs*7	frameshift deletion	Pathogenic	96659
g.47412482T>G	c.714T>G	Tyr238*	stopgain	Pathogenic	806979
g.47412483C>T	c.715C>T	Gln239*	stopgain	Pathogenic	96660
g.47412485_47412489delinsTTA	c.717_721delinsTTA	Gln239Hisfs*16	frameshift substitution	Pathogenic	96661
g.47412489del	c.721del	Leu241Serfs*5	frameshift deletion	Pathogenic	806981
g.47412493dup	c.725dup	Asn242Lysfs*14	frameshift insertion	Pathogenic	96663
g.47412497dup	c.729dup	Leu244Valfs*12	frameshift insertion	Pathogenic	472793
g.47412499del	c.731del	Leu244Cysfs*2	frameshift deletion	Pathogenic	232541
g.47412503dup	c.735dup	Lys246Glufs*10	frameshift insertion	Pathogenic	96665
g.47412506del	c.738del	Gly247Alafs*7	frameshift deletion	Likely_pathogenic	1311655
g.47412504A>T	c.736A>T	Lys246*	stopgain	Pathogenic	96667
g.47412514dup	c.746dup	Glu251Argfs*5	frameshift insertion	Pathogenic	942966
g.47412514del	c.746del	Lys249Argfs*5	frameshift deletion	Pathogenic	96670
g.47412516G>T	c.748G>T	Gly250*	stopgain	Pathogenic/Likely_pathogenic	221216
g.47412522C>T	c.754C>T	Gln252*	stopgain	Pathogenic	96671
g.47412527_47412530del	c.759_762del	Met253Ilefs*20	frameshift deletion	Pathogenic	96672
g.47412527del	c.759del	Met253Ilefs*21	frameshift deletion	Pathogenic	96673
g.47412530_47412548del	c.762_780del	Asn254Lysfs*14	frameshift deletion	Likely_pathogenic	1330967
g.47412529del	c.761del	Asn254Ilefs*20	frameshift deletion	Pathogenic	96674
g.47412531_47412534delinsTT	c.763_766delinsTT	Ser255Phefs*28	frameshift substitution	Pathogenic	96676
g.47412535_47412536dup	c.767_768dup	Val257Leufs*18	frameshift insertion	Pathogenic	96677
g.47412539_47412540del	c.771_772del	Leu258Alafs*25	frameshift deletion	Pathogenic	908757
g.47412550_47412551insA	c.782_783insA	Met261Ilefs*23	frameshift insertion	Pathogenic	185978
g.47412556_47412557del	c.788_789del	Asn263Thrfs*20	frameshift deletion	Pathogenic	96679
g.47412558dup	c.790dup	Gln264Profs*20	frameshift insertion	Pathogenic	419339
g.47412558C>T	c.790C>T	Gln264*	stopgain	Pathogenic	238823
g.47412561del	c.792+1del		frameshift deletion	Pathogenic/Likely_pathogenic	405769
g.47412561G>A	c.792+1G>A		splicing	Pathogenic	96680
g.47412561G>C	c.792+1G>C		splicing	Likely_pathogenic	940713
g.47412562T>C	c.792+2T>C		splicing	Likely_pathogenic	152078
g.47412562T>G	c.792+2T>G		splicing	Likely_pathogenic	611286
g.47412570_47415848del	c.792+10_943-448del		nonframeshift deletion	Pathogenic	96682
g.47414263_47414868del	c.793-6_942+450del		nonframeshift deletion	Pathogenic	96687
g.47414267_47416282del	c.793-2_943-14del		nonframeshift deletion	Pathogenic	1037215
g.47414267A>C	c.793-2A>C		splicing	Likely_pathogenic	96685
g.47414267A>G	c.793-2A>G		splicing	Pathogenic	940715
g.47414268_47414272del	c.793-1_796del		frameshift deletion	Pathogenic	1309732
g.47414268G>A	c.793-1G>A		splicing	Pathogenic/Likely_pathogenic	214577
g.47414271del	c.795del	Ala266Glnfs*8	frameshift deletion	Pathogenic	96694
g.47414282C>A	c.806C>A	Ser269*	stopgain	Likely_pathogenic	358711
g.47414282_47414283insTGTACCGCAGATT	c.806_807insTGTACCGCAGATT	Leu270Valfs*18	frameshift insertion	Pathogenic	405770
g.47414287_47414290del	c.811_814del	Ser271Argfs*2	frameshift deletion	Pathogenic	96697
g.47414286_47414287del	c.810_811del	Ser271Cysfs*12	frameshift deletion	Pathogenic	96696
g.47414288_47414289del	c.812_813del	Ser271Cysfs*12	frameshift deletion	Pathogenic	630106
g.47414293del	c.817del	Val273*	frameshift deletion	Pathogenic	931433
g.47414295_47414297delinsTG	c.819_821delinsTG	Ile274Alafs*4	frameshift substitution	Pathogenic	221218
g.47414297_47414298insG	c.821_822insG	Ile274Metfs*10	frameshift insertion	Pathogenic	1059335
g.47414306del	c.830del	Leu277*	frameshift deletion	Pathogenic	1059336
g.47414306T>A	c.830T>A	Leu277*	stopgain	Pathogenic	392848
g.47414306T>G	c.830T>G	Leu277*	stopgain	Pathogenic	181923
g.47414308_47414309del	c.832_833del	Glu278Thrfs*5	frameshift deletion	Pathogenic	908760
g.47414308G>T	c.832G>T	Glu278*	stopgain	Pathogenic	630107
g.47414312del	c.836del	Leu279Profs*13	frameshift deletion	Pathogenic	96702
g.47414315dup	c.839dup	Leu280Phefs*4	frameshift insertion	Pathogenic	96703
g.47414315del	c.839del	Leu280Tyrfs*12	frameshift deletion	Pathogenic	485588
g.47414318C>A	c.842C>A	Ser281*	stopgain	Pathogenic	96704
g.47414318C>G	c.842C>G	Ser281*	stopgain	Pathogenic	221219
g.47414321_47414324del	c.845_848del	Asp282Valfs*9	frameshift deletion	Likely_pathogenic	486902
g.47414326dup	c.850dup	Ser284Phefs*7	frameshift insertion	Pathogenic	419341
g.47414330del	c.854del	Asn285Thrfs*7	frameshift deletion	Pathogenic	96706
g.47414334del	c.858del	Phe286Leufs*6	frameshift deletion	Pathogenic	483310
g.47414336dup	c.860dup	Gln288Thrfs*3	frameshift insertion	Pathogenic/Likely_pathogenic	45241
g.47414335G>T	c.859G>T	Gly287*	stopgain	Pathogenic	96707
g.47414338C>T	c.862C>T	Gln288*	stopgain	Pathogenic	96708
g.47414339del	c.863del	Gln288Argfs*4	frameshift deletion	Pathogenic	96709
g.47414342_47414343dup	c.866_867dup	Glu290Leufs*3	frameshift insertion	Likely_pathogenic	975770
g.47414343del	c.867del	Phe289Leufs*3	frameshift deletion	Pathogenic	826570
g.47414346_47414350del	c.870_874del	Glu290Aspfs*4	frameshift deletion	Pathogenic	419342
g.47414344G>T	c.868G>T	Glu290*	stopgain	Pathogenic	96710
g.47414349_47414352del	c.873_876del	Thr292Leufs*8	frameshift deletion	Pathogenic	96711
g.47414347del	c.871del	Leu291*	stopgain	Pathogenic	405772
g.47414350_47414351del	c.874_875del	Thr292Tyrfs*3	frameshift deletion	Pathogenic	806988
g.47414352dup	c.876dup	Thr293Tyrfs*3	frameshift insertion	Pathogenic	405773
g.47414356_47414363dup	c.880_887dup	Ser297Leufs*7	frameshift insertion	Pathogenic	1059337
g.47414358del	c.882del	Phe294Leufs*7	frameshift deletion	Pathogenic	616615
g.47414357_47414358del	c.881_882del	Phe294*	frameshift deletion	Pathogenic	96712
g.47414364del	c.888del	Phe296Leufs*5	frameshift deletion	Pathogenic	96713
g.47414363_47414367delinsACTTTTTCAGTATATGACTACTTTTGACTACTTTTT	c.887_891delinsACTTTTTCAGTATATGACTACTTTTGACTACTTTTT	Phe296Tyrfs*6	stopgain	Pathogenic	806989
g.47414368C>T	c.892C>T	Gln298*	stopgain	Pathogenic	96714
g.47414372AT[3]	c.898_899dup	p.Met300Ilefs*2	frameshift insertion	Pathogenic	96715
g.47414373T>G	c.897T>G	Tyr299*	stopgain	Pathogenic	244379
g.47414377A>T	c.901A>T	Lys301*	stopgain	Pathogenic	96716
g.47414381T>A	c.905T>A	Leu302*	stopgain	Pathogenic	96717
g.47414388dup	c.912dup	Ala305Cysfs*7	frameshift insertion	Pathogenic	212189
g.47414389dup	c.913dup	Ala305Glyfs*7	frameshift insertion	Pathogenic	181926
g.47414390_47414399del	c.914_923del	Ala305Glufs*23	frameshift deletion	Pathogenic	931434
g.47414391_47414398dup	c.915_922dup	Arg308Lysfs*26	frameshift insertion	Pathogenic	96719
g.47414405T>C	c.929T>C	Leu310Pro	missense	Pathogenic	96720
g.47414408del	c.932del	Asn311Thrfs*20	frameshift deletion	Pathogenic	133112
g.47414410del	c.934del	Leu312Phefs*19	frameshift deletion	Pathogenic	518294
g.47414414_47414415dup	c.938_939dup	Gln314Phefs*18	frameshift insertion	Pathogenic	953110
g.47414415del	c.939del	Gln314Argfs*17	frameshift deletion	Pathogenic	451305
g.47414416C>T	c.940C>T	Gln314*	stopgain	Pathogenic	419344
g.47414419del	c.942+1del		frameshift deletion	Likely_pathogenic	609178
g.47414418G>A	c.942G>A		synonymous SNV	Pathogenic	96726
g.47414418G>T	c.942G>T	Gln314His	missense	Likely_pathogenic	472892
g.47414419G>A	c.942+1G>A		splicing	Pathogenic/Likely_pathogenic	815236
g.47414419G>T	c.942+1G>T		splicing	Likely_pathogenic	96722
g.47414420del	c.942+2del		splicing	Likely_pathogenic	96725
g.47414420T>A	c.942+2T>A		splicing	Pathogenic/Likely_pathogenic	419345
g.47414420T>C	c.942+2T>C		splicing	Pathogenic/Likely_pathogenic	152464
g.47414420T>G	c.942+2T>G		splicing	Likely_pathogenic	96724
g.47414421A>C	c.942+3A>C		intronic	Likely_pathogenic	1189909
g.47414421A>T	c.942+3A>T		intronic	Pathogenic	45242
g.47416294_47416430del	c.943-2_1076+1del		frameshift deletion	Pathogenic	1037218
g.47416294A>G	c.943-2A>G		splicing	Likely_pathogenic	96729
g.47416294A>T	c.943-2A>T		splicing	Pathogenic	1059338
g.47416297del	c.944del	Gly315Valfs*16	splicing	Pathogenic	940716
g.47416295G>A	c.943-1G>A		splicing	Likely_pathogenic	96727
g.47416295G>C	c.943-1G>C		splicing	Likely_pathogenic	96728
g.47416295G>T	c.943-1G>T		splicing	Pathogenic	392853
g.47416308_47416312del	c.955_959del	Asp319Hisfs*12	frameshift deletion	Pathogenic	826574
g.47416311dup	c.958dup	Thr320Asnfs*13	frameshift insertion	Pathogenic	96733
g.47416311_47416312del	c.958_959del	Thr320Hisfs*12	frameshift deletion	Pathogenic	826575
g.47416312_47416315del	c.959_962del	Thr320Metfs*10	frameshift deletion	Pathogenic	419346
g.47416314_47416359del	c.961_1006del	Thr321Leufs*21	frameshift deletion	Pathogenic/Likely_pathogenic	432514
g.47416321_47416324dup	c.968_971dup	Gln324Hisfs*10	frameshift insertion	Pathogenic	826576
g.47416323_47416324del	c.970_971del	Gln324Valfs*8	frameshift deletion	Pathogenic	96737
g.47416323C>T	c.970C>T	Gln324*	stopgain	Pathogenic	96736
g.47416326dup	c.973dup	Ser325Phefs*8	frameshift insertion	Pathogenic	96741
g.47416332del	c.979del	Ala327Leufs*4	frameshift deletion	Pathogenic	558504
g.47416342dup	c.989dup	Asn331Glufs*2	frameshift insertion	Pathogenic	419348
g.47416342T>C	c.989T>C	Leu330Pro	missense	Pathogenic	96745
g.47416350T>C	c.997T>C	Cys333Arg	missense	Pathogenic/Likely_pathogenic	96747
g.47416351G>A	c.998G>A	Cys333Tyr	missense	Pathogenic	96748
g.47416352dup	c.999dup	Lys334*	stopgain	Pathogenic	1037220
g.47416352T>G	c.999T>G	Cys333Trp	missense	Pathogenic	443257
g.47416356del	c.1003del	Thr335Profs*22	frameshift deletion	Pathogenic	980998
g.47416353A>T	c.1000A>T	Lys334*	stopgain	Pathogenic	95973
g.47416360dup	c.1007dup	Gln337Serfs*7	frameshift insertion	Pathogenic	451307
g.47416360del	c.1007del	Pro336Leufs*21	frameshift deletion	Pathogenic	95976
g.47416361del	c.1008del	Gln337Lysfs*20	frameshift deletion	Pathogenic	244380
g.47416362C>T	c.1009C>T	Gln337*	stopgain	Pathogenic	95977
g.47416365G>C	c.1012G>C	Gly338Arg	missense	Pathogenic/Likely_pathogenic	232564
g.47416366G>A	c.1013G>A	Gly338Glu	missense	Pathogenic	95979
g.47416371dup	c.1018dup	Arg340Lysfs*4	frameshift insertion	Pathogenic	95981
g.47416368C>T	c.1015C>T	Gln339*	stopgain	Likely_pathogenic	609163
g.47416370_47416371del	c.1017_1018del	Arg340Thrfs*3	frameshift deletion	Pathogenic	95980
g.47416376del	c.1023del	Val342Leufs*15	frameshift deletion	Pathogenic/Likely_pathogenic	221222
g.47416375T>C	c.1022T>C	Leu341Pro	missense	Likely_pathogenic	95982
g.47416383C>T	c.1030C>T	Gln344*	stopgain	Pathogenic	45223
g.47416387G>A	c.1034G>A	Trp345*	stopgain	Pathogenic	95984
g.47416388G>A	c.1035G>A	Trp345*	stopgain	Pathogenic	95985
g.47416390_47416391dup	c.1037_1038dup	Lys347Leufs*11	frameshift insertion	Pathogenic	95986
g.47416395del	c.1042del	Gln348Serfs*9	frameshift deletion	Pathogenic	472845
g.47416395C>T	c.1042C>T	Gln348*	stopgain	Pathogenic	419349
g.47416396del	c.1043del	Gln348Argfs*9	frameshift deletion	Pathogenic	419350
g.47416398C>A	c.1045C>A	Pro349Thr	missense	Likely_pathogenic	405779
g.47416399C>G	c.1046C>G	Pro349Arg	missense	Pathogenic	95988
g.47416399C>T	c.1046C>T	Pro349Leu	missense	Pathogenic	95989
g.47416399_47416400delinsGC	c.1046_1047delinsGC	Pro349Arg	nonframeshift substitution	Likely_pathogenic	552275
g.47416411del	c.1058del	Lys353Argfs*4	frameshift deletion	Pathogenic	790257
g.47416412del	c.1059del	Asn354Thrfs*3	frameshift deletion	Pathogenic	95990
g.47416419_47416423del	c.1066_1070del	Ile356Glyfs*31	frameshift deletion	Pathogenic	976233
g.47416420T>G	c.1067T>G	Ile356Arg	missense	Likely_pathogenic	427141
g.47416421del	c.1068del	Ile356Metfs*5	frameshift deletion	Pathogenic	419351
g.47416424_47416425dup	c.1071_1072dup	Glu358Glyfs*4	frameshift insertion	Pathogenic	616622
g.47416426AG[3]	c.1076_1077dup		frameshift insertion	Pathogenic	419352
g.47416430dup	c.1076+1dup	Leu360Ilefs*29	frameshift insertion	Likely_pathogenic	851182
g.47416428A>T	c.1075A>T	Arg359*	stopgain	Pathogenic	95992
g.47416429G>T	c.1076G>T	Arg359Ile	missense	Likely_pathogenic	1055246
g.47416430G>A	c.1076+1G>A		splicing	Pathogenic	95994
g.47416430G>C	c.1076+1G>C		splicing	Likely_pathogenic	850907
g.47416430G>T	c.1076+1G>T		splicing	Likely_pathogenic	95995
g.47429522_47436186del	c.1077-220_1276+6245del		frameshift deletion	Pathogenic	96002
g.47429607_47430060dup	c.1077-135_1276+119dup		intronic	Pathogenic	95998
g.47429676_47429811del	c.1077-66_1146del		frameshift deletion	Pathogenic/Likely_pathogenic	45225
g.47429742_47429941del	c.1077_1276del	Leu360Lysfs*16	nonframeshift deletion	Pathogenic	427142
g.47429740_47429942del	c.1077-2_1276+1del		frameshift deletion	Pathogenic	1037221
g.47429740A>C	c.1077-2A>C		splicing	Pathogenic	96003
g.47429740A>G	c.1077-2A>G		splicing	Likely_pathogenic	96004
g.47429740A>T	c.1077-2A>T		splicing	Likely_pathogenic	96005
g.47429741G>C	c.1077-1G>C		splicing	Likely_pathogenic	95999
g.47429741G>T	c.1077-1G>T		splicing	Likely_pathogenic	96000
g.47429742A>T	c.1077A>T	Arg359Ser	missense	Pathogenic	96014
g.47429755del	c.1090del	Glu364Lysfs*4	frameshift deletion	Likely_pathogenic	214578
g.47429755G>T	c.1090G>T	Glu364*	stopgain	Pathogenic	908772
g.47429762_47429763insA	c.1097_1098insA	Phe366Leufs*23	frameshift insertion	Pathogenic	96018
g.47429764del	c.1099del	Val367*	stopgain	Pathogenic	96019
g.47429767G>T	c.1102G>T	Glu368*	stopgain	Pathogenic	942972
g.47429773del	c.1108del	Ala370Glnfs*3	frameshift deletion	Pathogenic	96020
g.47429776G>T	c.1111G>T	Glu371*	stopgain	Pathogenic	560677
g.47429784del	c.1119del	Arg373Serfs*39	frameshift deletion	Pathogenic	96022
g.47429785C>T	c.1120C>T	Gln374*	stopgain	Pathogenic	96023
g.47429790_47429791insAT	c.1125_1126insAT	Leu376Ilefs*37	frameshift insertion	Pathogenic	181932
g.47429792_47429793dup	c.1127_1128dup	Gln377Tyrfs*36	frameshift insertion	Pathogenic	96024
g.47429794C>T	c.1129C>T	Gln377*	stopgain	Pathogenic	96025
g.47429804del	c.1139del	Leu380Tyrfs*32	frameshift deletion	Pathogenic	96026
g.47429804T>G	c.1139T>G	Leu380*	stopgain	Pathogenic	518337
g.47429808del	c.1143del	Arg382Valfs*30	frameshift deletion	Pathogenic	483353
g.47429809dup	c.1144dup	Arg382Profs*7	frameshift insertion	Pathogenic	96027
g.47429809del	c.1144del	Arg382Valfs*30	frameshift deletion	Pathogenic	536246
g.47429812C>T	c.1147C>T	Arg383*	stopgain	Pathogenic	96029
g.47429816dup	c.1151dup	Asp386Argfs*3	frameshift insertion	Pathogenic	630118
g.47429819del	c.1154del	Pro385Glnfs*27	frameshift deletion	Pathogenic	908775
g.47429823_47429832del	c.1158_1167del	Asn388Profs*21	frameshift deletion	Pathogenic	359392
g.47429822dup	c.1157dup	Asp386Glufs*3	frameshift insertion	Pathogenic	180006
g.47429828dup	c.1163dup	Asn388Lysfs*29	frameshift insertion	Pathogenic	1037222
g.47429830C>T	c.1165C>T	Arg389*	stopgain	Pathogenic	96032
g.47429841_47429842del	c.1176_1177del	Lys393Valfs*23	frameshift deletion	Pathogenic	443259
g.47429842A>T	c.1177A>T	Lys393*	stopgain	Likely_pathogenic	214579
g.47429848C>T	c.1183C>T	Gln395*	stopgain	Pathogenic	96033
g.47429854C>T	c.1189C>T	Gln397*	stopgain	Pathogenic	96034
g.47429857dup	c.1192dup	Ala398Glyfs*19	frameshift insertion	Pathogenic	96036
g.47429861_47429862dup	c.1196_1197dup	Asn400Glnfs*13	frameshift insertion	Pathogenic	96037
g.47429866_47429869del	c.1201_1204del	Leu401Lysfs*10	frameshift deletion	Pathogenic	561621
g.47429866_47429867dup	c.1201_1202dup	Leu401Phefs*12	frameshift insertion	Pathogenic	226297
g.47429868dup	c.1203dup	Gln402Thrfs*15	frameshift insertion	Pathogenic	96039
g.47429869del	c.1204del	Gln402Lysfs*10	frameshift deletion	Pathogenic	96041
g.47429869C>T	c.1204C>T	Gln402*	stopgain	Pathogenic	96040
g.47429873del	c.1208del	Asp403Valfs*9	frameshift deletion	Pathogenic	472778
g.47429875del	c.1210del	Cys404Valfs*8	frameshift deletion	Pathogenic	152578
g.47429881_47429884dup	c.1216_1219dup	Leu407Profs*11	frameshift insertion	Pathogenic	96043
g.47429880C>A	c.1215C>A	Tyr405*	stopgain	Pathogenic	96042
g.47429880C>G	c.1215C>G	Tyr405*	stopgain	Pathogenic	427143
g.47429881C>T	c.1216C>T	Arg406*	stopgain	Pathogenic	16794
g.47429884CT[1]	c.1221_1222del	p.Tyr408Serfs*8	frameshift deletion	Pathogenic	96047
g.47429887dup	c.1222dup	Tyr408Leufs*9	frameshift insertion	Pathogenic	96048
g.47429887_47429888insTT	c.1222_1223insTT	Tyr408Phefs*5	frameshift insertion	Pathogenic	1059339
g.47429889T>G	c.1224T>G	Tyr408*	stopgain	Pathogenic/Likely_pathogenic	472813
g.47429890C>T	c.1225C>T	Gln409*	stopgain	Pathogenic	483364
g.47429891_47429892del	c.1226_1227del	Gln409Argfs*7	frameshift deletion	Pathogenic	96052
g.47429894del	c.1229del	Gly410Valfs*2	frameshift deletion	Pathogenic/Likely_pathogenic	536247
g.47429902C>T	c.1237C>T	Gln413*	stopgain	Pathogenic	214580
g.47429908_47429911del	c.1243_1246del	Pro415Metfs*22	frameshift deletion	Pathogenic	96055
g.47429912_47429922dup	c.1247_1257dup	Ala420Metfs*22	frameshift insertion	Pathogenic	419355
g.47429914_47429918del	c.1249_1253del	Val417Thrfs*7	frameshift deletion	Pathogenic	96056
g.47429914del	c.1249del	Val417Leufs*21	frameshift deletion	Pathogenic	96057
g.47429917dup	c.1252dup	Ile418Asnfs*8	frameshift insertion	Pathogenic	419356
g.47429916_47429933delinsAGTT	c.1251_1268delinsAGTT	Ile418Valfs*3	frameshift substitution	Pathogenic/Likely_pathogenic	214581
g.47429920C>T	c.1255C>T	Gln419*	stopgain	Pathogenic	96059
g.47429934dup	c.1269dup	His424Thrfs*2	frameshift insertion	Pathogenic	96063
g.47429929G>T	c.1264G>T	Glu422*	stopgain	Pathogenic	96062
g.47429930_47429934delinsGAAAAG	c.1265_1269delinsGAAAAG	Glu422Glyfs*4	frameshift substitution	Pathogenic	560683
g.47429935del	c.1270del	His424Metfs*14	frameshift deletion	Pathogenic	1059341
g.47429936dup	c.1271dup	His424Glnfs*2	frameshift insertion	Pathogenic	166271
g.47429938G>T	c.1273G>T	Glu425*	stopgain	Pathogenic	611019
g.47429941G>C	c.1276G>C	Gly426Arg	missense	Likely_pathogenic	807001
g.47429942G>A	c.1276+1G>A		splicing	Pathogenic	96065
g.47429942G>C	c.1276+1G>C		splicing	Likely_pathogenic	96066
g.47429942G>T	c.1276+1G>T		splicing	Likely_pathogenic	96067
g.47429943T>A	c.1276+2T>A		splicing	Likely_pathogenic	96070
g.47429943T>C	c.1276+2T>C		splicing	Pathogenic/Likely_pathogenic	1e-05
g.47441472_47447476del	c.1277-4076_1386+1819del		frameshift deletion	Pathogenic	416958
g.47444368_47447883delinsCATTCTCTTTGAAAA	c.1277-1180_1386+2226delinsCATTCTCTTTGAAAA		frameshift substitution	Pathogenic	49845
g.47444977_47447984del	c.1277-571_1386+2327del		frameshift deletion	Pathogenic	96081
g.47445549_47445658del	c.1278_1386+1del		nonframeshift deletion	Pathogenic	186312
g.47445546_47445658del	c.1277-2_1386+1del		frameshift deletion	Pathogenic	1037224
g.47445546A>C	c.1277-2A>C		splicing	Likely_pathogenic	96079
g.47445546A>G	c.1277-2A>G		splicing	Pathogenic	96080
g.47445547G>A	c.1277-1G>A		splicing	Likely_pathogenic	96076
g.47445547G>C	c.1277-1G>C		splicing	Likely_pathogenic	96077
g.47445547G>T	c.1277-1G>T		splicing	Pathogenic	959646
g.47445556del	c.1285del	Gln429Argfs*9	frameshift deletion	Pathogenic	419357
g.47445556C>T	c.1285C>T	Gln429*	stopgain	Pathogenic	96091
g.47445558dup	c.1287dup	Lys430Glufs*13	frameshift insertion	Pathogenic	96092
g.47445559A>T	c.1288A>T	Lys430*	stopgain	Pathogenic	96093
g.47445563T>A	c.1292T>A	Leu431*	stopgain	Pathogenic	96095
g.47445564dup	c.1293dup	Leu432Ilefs*11	frameshift insertion	Pathogenic	496704
g.47445573del	c.1302del	Val435Phefs*3	frameshift deletion	Likely_pathogenic	214583
g.47445579dup	c.1308dup	Val437Cysfs*6	frameshift insertion	Pathogenic	392733
g.47445587del	c.1316del	Pro439Leufs*15	frameshift deletion	Pathogenic	807002
g.47445587CT[1]	c.1318_1319del	p.Leu440Tyrfs*2	frameshift deletion	Pathogenic	96099
g.47445590T>C	c.1319T>C	Leu440Pro	missense	Pathogenic	96100
g.47445592dup	c.1321dup	Thr441Asnfs*2	frameshift insertion	Pathogenic	96104
g.47445592del	c.1321del	Thr441Leufs*13	frameshift deletion	Pathogenic	931437
g.47445610_47445611del	c.1339_1340del	Phe447Leufs*20	frameshift deletion	Pathogenic	518309
g.47445611_47445612insGG	c.1340_1341insGG	Phe447Leufs*8	frameshift insertion	Pathogenic	96106
g.47445615del	c.1344del	Lys449Serfs*5	frameshift deletion	Pathogenic	232580
g.47445616_47445619del	c.1345_1348del	Lys449Phefs*4	frameshift deletion	Pathogenic	96108
g.47445616A>T	c.1345A>T	Lys449*	stopgain	Pathogenic	96107
g.47445621del	c.1350del	Gln451Argfs*3	frameshift deletion	Pathogenic	472885
g.47445622C>T	c.1351C>T	Gln451*	stopgain	Pathogenic	181940
g.47445623_47445624del	c.1352_1353del	Gln451Argfs*16	frameshift deletion	Pathogenic	96110
g.47445625_47445626insT	c.1354_1355insT	Glu452Valfs*16	frameshift insertion	Pathogenic	419359
g.47445625G>T	c.1354G>T	Glu452*	stopgain	Pathogenic	96111
g.47445626A>T	c.1355A>T	Glu452Val	missense	Likely_pathogenic	472893
g.47445629T>A	c.1358T>A	Met453Lys	missense	Pathogenic	96113
g.47445634_47445635del	c.1363_1364del	Glu455Asnfs*12	frameshift deletion	Pathogenic	976234
g.47445644del	c.1373del	Leu458*	frameshift deletion	Pathogenic	518425
g.47445644T>G	c.1373T>G	Leu458*	stopgain	Pathogenic	96115
g.47445655dup	c.1384dup	Gln462Profs*6	frameshift insertion	Likely_pathogenic	1320700
g.47445655C>T	c.1384C>T	Gln462*	stopgain	Pathogenic/Likely_pathogenic	228967
g.47445658G>A	c.1386+1G>A		splicing	Likely_pathogenic	96116
g.47445658G>C	c.1386+1G>C		splicing	Likely_pathogenic	96117
g.47445658G>T	c.1386+1G>T		splicing	Likely_pathogenic	96118
g.47445659T>C	c.1386+2T>C		splicing	Pathogenic/Likely_pathogenic	915573
g.47463021_47463040%3D	c.1387-10=		0	Pathogenic	518310
g.47463022T>A	c.1387-9T>A		intronic	Pathogenic	96123
g.47463026_47464447del	c.1387-5_1510+1293del		frameshift deletion	Pathogenic	1037225
g.47463029del	c.1387-2del		splicing	Pathogenic	1037226
g.47463030G>A	c.1387-1G>A		splicing	Likely_pathogenic	1055247
g.47463030G>T	c.1387-1G>T		splicing	Likely_pathogenic	96120
g.47463034del	c.1390del	Glu464Lysfs*7	frameshift deletion	Pathogenic	96130
g.47463038dup	c.1394dup	Asn465Lysfs*3	frameshift insertion	Pathogenic	214585
g.47463034G>T	c.1390G>T	Glu464*	stopgain	Pathogenic	232582
g.47463038del	c.1394del	Asn465Thrfs*6	frameshift deletion	Pathogenic	419361
g.47463037_47463064del	c.1393_1420del	Asn465Leufs*8	frameshift deletion	Likely_pathogenic	1087501
g.47463040del	c.1396del	His466Metfs*5	frameshift deletion	Pathogenic	558149
g.47463045dup	c.1401dup	Phe468Ilefs*8	frameshift insertion	Pathogenic	807006
g.47463043G>T	c.1399G>T	Glu467*	stopgain	Pathogenic	96131
g.47463045del	c.1401del	Glu467Aspfs*4	frameshift deletion	Pathogenic/Likely_pathogenic	451314
g.47463049del	c.1405del	Val470*	frameshift deletion	Pathogenic	393116
g.47463048_47463054del	c.1404_1410del	Phe468Leufs*12	frameshift deletion	Pathogenic	238843
g.47463052del	c.1408del	Val470*	stopgain	Pathogenic	96132
g.47463057del	c.1413del	Lys471Asnfs*11	frameshift deletion	Pathogenic	518351
g.47463059dup	c.1415dup	Ser473Phefs*3	frameshift insertion	Pathogenic	807007
g.47463062C>G	c.1418C>G	Ser473*	stopgain	Pathogenic	96134
g.47463066dup	c.1422dup	Asp475*	frameshift insertion	Pathogenic	1059343
g.47463075TC[3]	c.1433_1434dup	p.Glu480Valfs*3	frameshift insertion	Pathogenic	96138
g.47463075TC[1]	c.1433_1434del	p.Leu478Glnfs*2	frameshift deletion	Pathogenic	1059344
g.47463084dup	c.1440dup	Leu481Ilefs*7	frameshift insertion	Pathogenic	826590
g.47463086_47463089dup	c.1442_1445dup	Arg482Serfs*7	frameshift insertion	Likely_pathogenic	915020
g.47463086T>A	c.1442T>A	Leu481*	stopgain	Pathogenic	185981
g.47463086T>G	c.1442T>G	Leu481*	stopgain	Pathogenic	181945
g.47463088dup	c.1444dup	Arg482Lysfs*6	frameshift insertion	Pathogenic	96141
g.47463088del	c.1444del	Arg482Glufs*3	frameshift deletion	Pathogenic	96140
g.47463089_47463093del	c.1445_1449del	Arg482Asnfs*4	frameshift deletion	Pathogenic	96142
g.47463089GA[1]	c.1447_1448del	p.Glu483Asnfs*4	frameshift deletion	Pathogenic	96144
g.47463088A>T	c.1444A>T	Arg482*	stopgain	Pathogenic	96139
g.47463091G>T	c.1447G>T	Glu483*	stopgain	Pathogenic	96143
g.47463097ATGA[3]	c.1457_1460dup	p.Asp487Glufs*2	frameshift insertion	Pathogenic	419363
g.47463097ATGA[1]	c.1457_1460del	p.Asn486Thrfs*10	frameshift deletion	Pathogenic	96145
g.47463101del	c.1457del	Asn486Metfs*11	frameshift deletion	Pathogenic	96146
g.47463106_47463107del	c.1462_1463del	Leu488Glyfs*24	frameshift deletion	Pathogenic	232586
g.47463109G>T	c.1465G>T	Glu489*	stopgain	Pathogenic	405789
g.47463114_47463117delinsAAA	c.1470_1473delinsAAA	Met492Cysfs*5	frameshift substitution	Pathogenic	392884
g.47463115A>T	c.1471A>T	Lys491*	stopgain	Pathogenic	961705
g.47463120_47463121delinsCT	c.1476_1477delinsCT	Met492_Thr934delinsIle	stopgain	Pathogenic	96151
g.47463121C>T	c.1477C>T	Gln493*	stopgain	Pathogenic	96152
g.47463122del	c.1478del	Gln493Argfs*4	frameshift deletion	Pathogenic	451130
g.47463125C>G	c.1481C>G	Ser494*	stopgain	Pathogenic	214586
g.47463130_47463131dup	c.1486_1487dup	Leu496Phefs*2	frameshift insertion	Pathogenic	807010
g.47463131del	c.1487del	Leu496*	stopgain	Pathogenic	1059346
g.47463131T>A	c.1487T>A	Leu496*	stopgain	Pathogenic	96153
g.47463131T>G	c.1487T>G	Leu496*	stopgain	Pathogenic	1059347
g.47463135_47463136insTT	c.1491_1492insTT	Ser498Leufs*29	frameshift insertion	Pathogenic	558153
g.47463138dup	c.1494dup	Ala499Cysfs*14	frameshift insertion	Pathogenic	96155
g.47463141del	c.1497del	Ala500Profs*26	frameshift deletion	Pathogenic	96156
g.47463144dup	c.1500dup	Arg501Glnfs*12	frameshift insertion	Pathogenic	96158
g.47463155G>A	c.1510+1G>A		splicing	Likely_pathogenic	419364
g.47463156_47463204del	c.1510+2_1510+50del		splicing	Likely_pathogenic	619208
g.47463156T>C	c.1510+2T>C		splicing	Pathogenic/Likely_pathogenic	393119
g.47466656A>C	c.1511-2A>C		splicing	Pathogenic	1059348
g.47466656A>G	c.1511-2A>G		splicing	Pathogenic	1e-05
g.47466658del	c.1511del	Gly504Alafs*22	splicing	Pathogenic	1059349
g.47466657G>A	c.1511-1G>A		splicing	Pathogenic/Likely_pathogenic	610972
g.47466667dup	c.1520dup	Gly508Trpfs*5	frameshift insertion	Pathogenic	1059350
g.47466667del	c.1520del	Pro507Leufs*19	frameshift deletion	Pathogenic	451137
g.47466672A>T	c.1525A>T	Lys509*	stopgain	Pathogenic	180013
g.47466675C>T	c.1528C>T	Gln510*	stopgain	Pathogenic	96168
g.47466676_47466678delinsT	c.1529_1531delinsT	Gln510Leufs*2	frameshift substitution	Likely_pathogenic	1182219
g.47466681_47466690del	c.1534_1543del	Lys512Profs*11	frameshift deletion	Pathogenic	427147
g.47466680del	c.1533del	Lys512Asnfs*14	frameshift deletion	Pathogenic	419365
g.47466681A>T	c.1534A>T	Lys512*	stopgain	Pathogenic	807014
g.47466685_47466686del	c.1538_1539del	Leu513Argfs*15	frameshift deletion	Likely_pathogenic	214587
g.47466690_47466708del	c.1543_1561del	Ser515Ilefs*5	frameshift deletion	Pathogenic	1059351
g.47466697CA[1]	c.1552_1553del	p.Gln518Valfs*10	frameshift deletion	Pathogenic	96172
g.47466699C>T	c.1552C>T	Gln518*	stopgain	Pathogenic	96171
g.47466704del	c.1557del	Phe519Leufs*7	frameshift deletion	Pathogenic	427148
g.47466707dup	c.1560dup	Tyr521Ilefs*8	frameshift insertion	Pathogenic	427149
g.47466712_47466715del	c.1565_1568del	Tyr522Phefs*3	frameshift deletion	Pathogenic	405791
g.47466710T>A	c.1563T>A	Tyr521*	stopgain	Pathogenic	221231
g.47466713C>A	c.1566C>A	Tyr522*	stopgain	Pathogenic	536248
g.47466713C>G	c.1566C>G	Tyr522*	stopgain	Pathogenic	96174
g.47466717del	c.1570del	Arg524Valfs*2	frameshift deletion	Pathogenic	405793
g.47466718G>C	c.1571G>C	Arg524Pro	missense	Likely_pathogenic	16798
g.47466723dup	c.1576dup	Thr526Asnfs*3	frameshift insertion	Pathogenic	419366
g.47466723del	c.1576del	Thr526Profs*17	frameshift deletion	Pathogenic	96177
g.47466725del	c.1578del	Cys527Valfs*16	frameshift deletion	Pathogenic	96178
g.47466726dup	c.1579dup	Cys527Leufs*2	frameshift insertion	Pathogenic	472821
g.47466734del	c.1587del	Glu530Lysfs*13	frameshift deletion	Pathogenic	96179
g.47466734_47466744delinsT	c.1587_1597delinsT	Glu529Aspfs*11	frameshift substitution	Pathogenic	419367
g.47466740del	c.1593del	Val532Serfs*11	frameshift deletion	Pathogenic/Likely_pathogenic	611020
g.47466741dup	c.1594dup	Val532Glyfs*4	frameshift insertion	Pathogenic	96181
g.47466760del	c.1613del	Asn538Thrfs*5	frameshift deletion	Pathogenic	1059352
g.47466756A>T	c.1609A>T	Lys537*	stopgain	Pathogenic	916866
g.47466765del	c.1618del	Ser540Valfs*3	frameshift deletion	Pathogenic	807021
g.47466774del	c.1627del	Asp543Ilefs*14	frameshift deletion	Pathogenic	96185
g.47466780C>T	c.1633C>T	Gln545*	stopgain	Likely_pathogenic	969148
g.47466784dup	c.1637dup	Asn547Glufs*4	frameshift insertion	Pathogenic	496760
g.47466785_47466786dup	c.1638_1639dup	Asn547Argfs*11	frameshift insertion	Pathogenic	96186
g.47466790del	c.1643del	Gly548Valfs*9	frameshift deletion	Pathogenic	922810
g.47466796_47466797del	c.1649_1650del	Lys550Ilefs*11	frameshift deletion	Pathogenic	419368
g.47466795A>T	c.1648A>T	Lys550*	stopgain	Pathogenic	616640
g.47466803del	c.1656del	Asn553Thrfs*4	frameshift deletion	Pathogenic	419370
g.47466807_47466808del	c.1660_1661del	Ser554Glnfs*7	frameshift deletion	Pathogenic	1059353
g.47466807A>G	c.1660A>G	Ser554Gly	missense	Pathogenic	96192
g.47466807A>T	c.1660A>T	Ser554Cys	missense	Pathogenic	96193
g.47466808G>A	c.1661G>A	Ser554Asn	missense	Pathogenic/Likely_pathogenic	1e-05
g.47466808G>C	c.1661G>C	Ser554Thr	missense	Pathogenic	96199
g.47466809G>A	c.1661+1G>A		splicing	Likely_pathogenic	96194
g.47466809G>C	c.1661+1G>C		splicing	Pathogenic	959648
g.47466809G>T	c.1661+1G>T		splicing	Likely_pathogenic	96195
g.47466810T>C	c.1661+2T>C		splicing	Likely_pathogenic	451155
g.47470591_47478986del	c.1662-374_2458+467del		frameshift deletion	Pathogenic	96204
g.47470953_47470980del	c.1662-12_1677del		frameshift deletion	Likely_pathogenic	221233
g.47470964_47472110del	c.1662-1_1759+1048del		frameshift deletion	Pathogenic	1037227
g.47470963_47471063del	c.1662-2_1759+1del		frameshift deletion	Pathogenic	1037228
g.47470963A>G	c.1662-2A>G		splicing	Likely_pathogenic	96203
g.47470964G>A	c.1662-1G>A		splicing	Pathogenic	96202
g.47470968del	c.1665del	Lys555Asnfs*2	frameshift deletion	Pathogenic	96211
g.47470970dup	c.1667dup	Leu556Phefs*6	frameshift insertion	Pathogenic	392764
g.47470970del	c.1667del	Leu556*	stopgain	Pathogenic	96214
g.47470969_47470975del	c.1666_1672del	Thr557*	frameshift deletion	Pathogenic	405796
g.47470970T>A	c.1667T>A	Leu556*	stopgain	Pathogenic	922811
g.47470970T>C	c.1667T>C	Leu556Ser	missense	Pathogenic/Likely_pathogenic	96212
g.47470970T>G	c.1667T>G	Leu556Trp	missense	Likely_pathogenic	416959
g.47470970_47470971insA	c.1667_1668insA	Thr557Aspfs*5	frameshift insertion	Pathogenic	96213
g.47470976del	c.1673del	Ser558Phefs*2	frameshift deletion	Pathogenic	807022
g.47470979del	c.1676del	Leu559*	frameshift deletion	Pathogenic	96218
g.47470982del	c.1679del	Asn560Metfs*30	frameshift deletion	Pathogenic	1321749
g.47470984G>T	c.1681G>T	Glu561*	stopgain	Pathogenic	472835
g.47470986del	c.1683del	Glu562Serfs*28	frameshift deletion	Pathogenic	96221
g.47470987G>T	c.1684G>T	Glu562*	stopgain	Pathogenic	419372
g.47470990dup	c.1687dup	Tyr563Leufs*5	frameshift insertion	Pathogenic	96223
g.47470995_47470996del	c.1692_1693del	Asn566*	frameshift deletion	Pathogenic	432377
g.47471000del	c.1697del	Asn566Ilefs*24	frameshift deletion	Pathogenic	150861
g.47470999_47471000del	c.1696_1697del	Asn566*	frameshift deletion	Pathogenic	96227
g.47470996A>T	c.1693A>T	Lys565*	stopgain	Pathogenic	96226
g.47471001del	c.1698del	Asn566Lysfs*24	frameshift deletion	Pathogenic	1059354
g.47471005dup	c.1702dup	Thr568Asnfs*4	frameshift insertion	Pathogenic	96231
g.47471003_47471007del	c.1700_1704del	Lys567Argfs*3	frameshift deletion	Pathogenic	96230
g.47471002A>T	c.1699A>T	Lys567*	stopgain	Pathogenic	96228
g.47471008_47471009dup	c.1705_1706dup	Tyr570Asnfs*21	frameshift insertion	Pathogenic	96232
g.47471007del	c.1704del	Glu569Asnfs*21	frameshift deletion	Pathogenic	826601
g.47471008_47471009del	c.1705_1706del	Glu569Ilefs*2	frameshift deletion	Pathogenic	45231
g.47471008_47471009insT	c.1705_1706insT	Glu569Valfs*3	frameshift insertion	Pathogenic	96233
g.47471011del	c.1708del	Tyr570Metfs*20	frameshift deletion	Pathogenic	424486
g.47471020del	c.1717del	Ala573Profs*17	frameshift deletion	Pathogenic	96234
g.47471023del	c.1720del	Gln574Argfs*16	frameshift deletion	Pathogenic	96236
g.47471023C>T	c.1720C>T	Gln574*	stopgain	Pathogenic	96235
g.47471031dup	c.1728dup	Ile577Hisfs*3	frameshift insertion	Pathogenic	807027
g.47471041_47471044del	c.1738_1741del	Glu580Leufs*9	frameshift deletion	Likely_pathogenic	380276
g.47471041G>T	c.1738G>T	Glu580*	stopgain	Pathogenic	96238
g.47471044del	c.1741del	Ile581Leufs*9	frameshift deletion	Likely_pathogenic	983950
g.47471047del	c.1744del	Val582Serfs*8	frameshift deletion	Pathogenic	133092
g.47471050_47471051del	c.1747_1748del	Asn583Tyrfs*14	frameshift deletion	Pathogenic	432517
g.47471056del	c.1753del	Ser585Leufs*5	frameshift deletion	Pathogenic	826604
g.47471060C>G	c.1757C>G	Ser586*	stopgain	Pathogenic	419374
g.47471062G>A	c.1759G>A	Gly587Ser	missense	Likely_pathogenic	472839
g.47471062G>C	c.1759G>C	Gly587Arg	missense	Pathogenic	96246
g.47471062G>T	c.1759G>T	Gly587Cys	missense	Pathogenic	419375
g.47471063G>A	c.1759+1G>A		splicing	Likely_pathogenic	96241
g.47471063G>C	c.1759+1G>C		splicing	Likely_pathogenic	392765
g.47471063G>T	c.1759+1G>T		splicing	Pathogenic/Likely_pathogenic	561641
g.47471064T>A	c.1759+2T>A		splicing	Pathogenic	96242
g.47471064T>C	c.1759+2T>C		splicing	Likely_pathogenic	96243
g.47471065A>G	c.1759+3A>G		intronic	Pathogenic	1164197
g.47471367_47476333del	c.1759+305_2006-34del		nonframeshift deletion	Pathogenic	96244
g.47474664_47481709del	c.1760-361_2634+838del		frameshift deletion	Pathogenic	96249
g.47475023_47475048del	c.1760-2_1783del		frameshift deletion	Likely_pathogenic	405798
g.47475022_47475723del	c.1760-3_2005+453del		nonframeshift deletion	Pathogenic	1037231
g.47475022_47476067del	c.1760-3_2006-300del		nonframeshift deletion	Pathogenic	1037232
g.47475023A>G	c.1760-2A>G		splicing	Likely_pathogenic	815239
g.47475025del	c.1760del	Gly587Alafs*3	splicing	Pathogenic	96254
g.47475024G>A	c.1760-1G>A		splicing	Likely_pathogenic	96248
g.47475028_47475029del	c.1763_1764del	Tyr588Cysfs*9	frameshift deletion	Likely_pathogenic	999945
g.47475029T>G	c.1764T>G	Tyr588*	stopgain	Pathogenic	96255
g.47475035del	c.1770del	Glu590Aspfs*10	frameshift deletion	Pathogenic	630141
g.47475036_47475037insA	c.1771_1772insA	Pro591Hisfs*7	frameshift insertion	Pathogenic	96256
g.47475044_47475047del	c.1779_1782del	Gln593Hisfs*6	frameshift deletion	Pathogenic	96259
g.47475042C>T	c.1777C>T	Gln593*	stopgain	Pathogenic	96258
g.47475047dup	c.1782dup	Leu595Thrfs*3	frameshift insertion	Pathogenic	232599
g.47475046_47475047insCT	c.1781_1782insCT	Leu595Tyrfs*6	frameshift insertion	Pathogenic	96260
g.47475049dup	c.1784dup	Asn596Glnfs*2	frameshift insertion	Pathogenic	472933
g.47475049T>G	c.1784T>G	Leu595Arg	missense	Pathogenic/Likely_pathogenic	181959
g.47475052dup	c.1787dup	Asn596Lysfs*2	frameshift insertion	Pathogenic	96262
g.47475051_47475053del	c.1786_1788del	Asn596del	nonframeshift deletion	Pathogenic	1e-05
g.47475053_47475054del	c.1788_1789del	Asn596Lysfs*47	frameshift deletion	Pathogenic	96263
g.47475057_47475061del	c.1792_1796del	Val598Serfs*44	frameshift deletion	Pathogenic	807028
g.47475058del	c.1793del	Val598Glyfs*2	frameshift deletion	Pathogenic	181961
g.47475059_47475068del	c.1794_1803del	Leu599*	frameshift deletion	Pathogenic	472836
g.47475061del	c.1796del	Leu599*	stopgain	Pathogenic	392775
g.47475066_47475070del	c.1801_1805del	Gln601Argfs*41	frameshift deletion	Pathogenic	630144
g.47475066C>T	c.1801C>T	Gln601*	stopgain	Pathogenic	16797
g.47475068dup	c.1803dup	Leu602Alafs*42	frameshift insertion	Pathogenic	181962
g.47475074dup	c.1809dup	Ala604Cysfs*40	frameshift insertion	Pathogenic	419377
g.47475073A>G	c.1808A>G	Asp603Gly	missense	Likely_pathogenic	96266
g.47475074del	c.1809del	Asp603Glufs*32	frameshift deletion	Pathogenic	96267
g.47475077_47475084dup	c.1812_1819dup	Ser607Metfs*31	frameshift insertion	Pathogenic	536249
g.47475077TGT[1]	c.1812TGT	p.Val606del	nonframeshift deletion	Likely_pathogenic	96268
g.47475092del	c.1827del	His610Thrfs*25	frameshift deletion	Pathogenic	96271
g.47475096_47475111del	c.1831_1846del	Val611Leufs*19	frameshift deletion	Pathogenic	984493
g.47475097T>A	c.1832T>A	Val611Glu	missense	Likely_pathogenic	540528
g.47475099del	c.1834del	Ser612Glnfs*23	frameshift deletion	Pathogenic	419378
g.47475103dup	c.1838dup	Asn613Lysfs*31	frameshift insertion	Pathogenic/Likely_pathogenic	419379
g.47475100C>G	c.1835C>G	Ser612*	stopgain	Pathogenic	96274
g.47475105G>T	c.1840G>T	Gly614*	stopgain	Pathogenic	908809
g.47475108_47475109del	c.1843_1844del	Ala615Thrfs*28	frameshift deletion	Pathogenic	419381
g.47475115_47475116dup	c.1850_1851dup	Pro618Phefs*18	frameshift insertion	Pathogenic	807033
g.47475118del	c.1853del	Pro618Hisfs*17	frameshift deletion	Pathogenic	96275
g.47475119_47475122del	c.1854_1857del	Val620Aspfs*14	frameshift deletion	Pathogenic	807036
g.47475123_47475124dup	c.1858_1859dup	Arg621Tyrfs*15	frameshift insertion	Pathogenic	96278
g.47475122T>G	c.1857T>G	Tyr619*	stopgain	Pathogenic	96277
g.47475126C>T	c.1861C>T	Arg621*	stopgain	Pathogenic	96279
g.47475129C>A	c.1864C>A	Pro622Thr	missense	Likely_pathogenic	96280
g.47475130C>T	c.1865C>T	Pro622Leu	missense	Pathogenic	16792
g.47475132del	c.1867del	Ala623Profs*12	frameshift deletion	Pathogenic	244388
g.47475141G>T	c.1876G>T	Glu626*	stopgain	Pathogenic	1193171
g.47475148del	c.1883del	Gly628Aspfs*7	frameshift deletion	Pathogenic	405806
g.47475147G>T	c.1882G>T	Gly628*	stopgain	Pathogenic	427154
g.47475150C>T	c.1885C>T	Gln629*	stopgain	Pathogenic	96286
g.47475154_47475157del	c.1889_1892del	Gly630Glufs*4	frameshift deletion	Pathogenic	96288
g.47475153G>T	c.1888G>T	Gly630*	stopgain	Pathogenic	419384
g.47475162AT[1]	c.1899_1900del	p.Leu634Lysfs*9	frameshift deletion	Pathogenic	807039
g.47475162dup	c.1897dup	Ile633Asnfs*11	frameshift insertion	Pathogenic	96289
g.47475166T>G	c.1901T>G	Leu634*	stopgain	Pathogenic	419385
g.47475171G>C	c.1906G>C	Ala636Pro	missense	Pathogenic	1e-05
g.47475172del	c.1907del	Ala636Aspfs*49	frameshift deletion	Pathogenic	1330387
g.47475176del	c.1911del	Arg638Glyfs*47	frameshift deletion	Pathogenic	96291
g.47475181_47475184del	c.1916_1919del	His639Leufs*45	frameshift deletion	Pathogenic	180018
g.47475180C>T	c.1915C>T	His639Tyr	missense	Pathogenic	16795
g.47475186del	c.1921del	Cys641Valfs*44	frameshift deletion	Pathogenic	807040
g.47475187GT[1]	c.1924_1925del	p.Val642*	frameshift deletion	Pathogenic	96296
g.47475189_47475193delinsTTTC	c.1924_1928delinsTTTC	Val642Phefs*43	frameshift substitution	Pathogenic	419386
g.47475192del	c.1927del	Glu643Lysfs*42	frameshift deletion	Pathogenic/Likely_pathogenic	826607
g.47475194dup	c.1929dup	Val644Serfs*4	frameshift insertion	Pathogenic	826608
g.47475195del	c.1930del	Val644Phefs*41	frameshift deletion	Pathogenic	419387
g.47475198C>T	c.1933C>T	Gln645*	stopgain	Pathogenic	419388
g.47475200del	c.1935del	Asp646Metfs*39	frameshift deletion	Pathogenic	630152
g.47475204G>T	c.1939G>T	Glu647*	stopgain	Pathogenic	630154
g.47475207_47475210del	c.1942_1945del	Ile648Hisfs*36	frameshift deletion	Pathogenic	472856
g.47475215dup	c.1950dup	Ile651Tyrfs*3	frameshift insertion	Pathogenic	419389
g.47475220C>A	c.1955C>A	Pro652His	missense	Likely_pathogenic	96298
g.47475223_47475230del	c.1958_1965del	Asn653Ilefs*3	frameshift deletion	Pathogenic	581781
g.47475224del	c.1959del	Asn653Lysfs*32	frameshift deletion	Pathogenic	630155
g.47475228_47475229del	c.1963_1964del	Val655Ilefs*3	frameshift deletion	Pathogenic	221240
g.47475229del	c.1964del	Val655Aspfs*30	frameshift deletion	Pathogenic	908814
g.47475232_47475235dup	c.1967_1970dup	Phe657Leufs*3	frameshift insertion	Pathogenic	96299
g.47475233del	c.1968del	Phe657Leufs*28	frameshift deletion	Pathogenic	419390
g.47475233C>A	c.1968C>A	Tyr656*	stopgain	Pathogenic	405810
g.47475233C>G	c.1968C>G	Tyr656*	stopgain	Pathogenic	96300
g.47475233_47475234delinsAC	c.1968_1969delinsAC	Tyr656*	stopgain	Pathogenic	807043
g.47475237_47475238insTTTTTTTTTTTTTTTTTTTTTTTTTTTTTNNNAGCGCCGCCGCGCCAACCACCAGCCGCGGCCACCATGGCCAGACGGGCTCCCTAAGCCACCGACCCCAGCCCGCGGCGCCTTCGACCCTTCTC	c.1972_1973insTTTTTTTTTTTTTTTTTTTTTTTTTTTTTNNNAGCGCCGCCGCGCCAACCACCAGCCGCGGCCACCATGGCCAGACGGGCTCCCTAAGCCACCGACCCCAGCCCGCGGCGCCTTCGACCCTTCTC	p.Glu658fs	exonic	Pathogenic	1059355
g.47475245_47475246del	c.1980_1981del	Asp660Glufs*15	frameshift deletion	Pathogenic	96301
g.47475244A>G	c.1979A>G	Asp660Gly	missense	Likely_pathogenic	416961
g.47475247_47475250del	c.1982_1985del	Lys661Argfs*23	frameshift deletion	Pathogenic	96302
g.47475249_47475250del	c.1984_1985del	Gln662Aspfs*13	frameshift deletion	Pathogenic	96303
g.47475250dup	c.1985dup	Met663Aspfs*13	frameshift insertion	Pathogenic	630156
g.47475249C>T	c.1984C>T	Gln662*	stopgain	Pathogenic/Likely_pathogenic	186313
g.47475251_47475252del	c.1986_1987del	Gln662Hisfs*13	frameshift deletion	Pathogenic	96304
g.47475251del	c.1986del	Met663Cysfs*22	frameshift deletion	Pathogenic	96305
g.47475254del	c.1989del	Met663Ilefs*22	frameshift deletion	Likely_pathogenic	612609
g.47475258del	c.1993del	His665Thrfs*20	frameshift deletion	Pathogenic	942981
g.47475261_47475262del	c.1996_1997del	Ile666Hisfs*9	frameshift deletion	Pathogenic	96306
g.47475268del	c.2003del	Thr668Metfs*17	frameshift deletion	Pathogenic	630157
g.47475269T>A	c.2004T>A		synonymous SNV	Likely_pathogenic	485591
g.47475269delinsCA	c.2004delinsCA	Gly669Argfs*7	frameshift substitution	Pathogenic	232614
g.47475272_47475282del	c.2005+2_2005+12del		splicing	Likely_pathogenic	96315
g.47475271G>A	c.2005+1G>A		splicing	Likely_pathogenic	96310
g.47475271G>C	c.2005+1G>C		splicing	Likely_pathogenic	96311
g.47475271G>T	c.2005+1G>T		splicing	Likely_pathogenic	96312
g.47475272del	c.2005+2del		splicing	Likely_pathogenic	96316
g.47475272T>C	c.2005+2T>C		splicing	Pathogenic	96314
g.47475525_47476450del	c.2005+255_2089del		nonframeshift deletion	Pathogenic	851188
g.47476360_47476383del	c.2006-7_2022del		nonframeshift deletion	Likely_pathogenic	1055248
g.47476362T>A	c.2006-5T>A		intronic	Pathogenic	96324
g.47476364T>G	c.2006-3T>G		intronic	Likely_pathogenic	473037
g.47476365_47476572del	c.2006-2_2210+1del		frameshift deletion	Pathogenic	1037237
g.47476365A>G	c.2006-2A>G		splicing	Likely_pathogenic	96322
g.47476365A>T	c.2006-2A>T		splicing	Likely_pathogenic	917426
g.47476366G>C	c.2006-1G>C		splicing	Likely_pathogenic	96320
g.47476371dup	c.2010dup	Asn671Glnfs*5	frameshift insertion	Pathogenic	630158
g.47476367G>T	c.2006G>T	Gly669Val	missense	Pathogenic	96329
g.47476371del	c.2010del	Asn671Ilefs*14	frameshift deletion	Pathogenic	96331
g.47476374del	c.2013del	Asn671Lysfs*14	frameshift deletion	Pathogenic	472859
g.47476374T>A	c.2013T>A	Asn671Lys	missense	Likely_pathogenic	96333
g.47476376del	c.2015del	Met672Argfs*13	frameshift deletion	Pathogenic	96334
g.47476381G>A	c.2020G>A	Gly674Ser	missense	Likely_pathogenic	807046
g.47476381G>C	c.2020G>C	Gly674Arg	missense	Likely_pathogenic	96335
g.47476382_47476383del	c.2021_2022del	Gly674Glufs*24	frameshift deletion	Pathogenic	96337
g.47476382G>A	c.2021G>A	Gly674Asp	missense	Likely_pathogenic	96336
g.47476388C>G	c.2027C>G	Ser676*	stopgain	Pathogenic	367439
g.47476392AT[2]	c.2035_2036del	p.Ile679Serfs*19	frameshift deletion	Pathogenic	96340
g.47476395T>A	c.2034T>A	Tyr678*	stopgain	Pathogenic	558516
g.47476399C>T	c.2038C>T	Arg680*	stopgain	Pathogenic	45234
g.47476400G>C	c.2039G>C	Arg680Pro	missense	Likely_pathogenic	472861
g.47476401del	c.2040del	Gln681Lysfs*4	frameshift deletion	Pathogenic	1309737
g.47476402C>T	c.2041C>T	Gln681*	stopgain	Pathogenic	419392
g.47476407_47476408del	c.2046_2047del	Val684Aspfs*14	frameshift deletion	Pathogenic	96342
g.47476406_47476408delinsTT	c.2045_2047delinsTT	Thr682Ilefs*3	frameshift substitution	Pathogenic	536250
g.47476408G>A	c.2047G>A	Gly683Arg	missense	Pathogenic	96343
g.47476409_47476472dup	c.2048_2111dup	Ile704Metfs*16	frameshift insertion	Pathogenic	96345
g.47476413dup	c.2052dup	Ile685Aspfs*14	frameshift insertion	Pathogenic	942983
g.47476421del	c.2060del	Leu687Profs*23	frameshift deletion	Pathogenic	630160
g.47476424T>G	c.2063T>G	Met688Arg	missense	Pathogenic	96349
g.47476432dup	c.2071dup	Ile691Asnfs*8	frameshift insertion	Pathogenic	96352
g.47476435_47476442del	c.2074_2081del	Gly692Cysfs*4	frameshift deletion	Pathogenic	96354
g.47476435G>A	c.2074G>A	Gly692Arg	missense	Pathogenic/Likely_pathogenic	419394
g.47476435G>C	c.2074G>C	Gly692Arg	missense	Likely_pathogenic	96353
g.47476436G>T	c.2075G>T	Gly692Val	missense	Likely_pathogenic	96355
g.47476443del	c.2082del	Phe694Leufs*16	frameshift deletion	Pathogenic	427157
g.47476440T>A	c.2079T>A	Cys693*	stopgain	Pathogenic	536251
g.47476442T>C	c.2081T>C	Phe694Ser	missense	Likely_pathogenic	419396
g.47476444G>A	c.2083G>A	Val695Met	missense	Pathogenic	621925
g.47476446dup	c.2085dup	Pro696Alafs*3	frameshift insertion	Pathogenic	451359
g.47476448C>T	c.2087C>T	Pro696Leu	missense	Pathogenic	96356
g.47476450T>C	c.2089T>C	Cys697Arg	missense	Pathogenic	96357
g.47476451G>A	c.2090G>A	Cys697Tyr	missense	Likely_pathogenic	181980
g.47476451G>T	c.2090G>T	Cys697Phe	missense	Pathogenic	96358
g.47476452T>A	c.2091T>A	Cys697*	stopgain	Pathogenic	96359
g.47476457C>G	c.2096C>G	Ser699*	stopgain	Pathogenic	96360
g.47476461del	c.2100del	Glu701Lysfs*9	frameshift deletion	Pathogenic	427158
g.47476474del	c.2113del	Val705Trpfs*5	frameshift deletion	Pathogenic	16799
g.47476477del	c.2116del	Asp706Thrfs*4	frameshift deletion	Pathogenic	451385
g.47476489del	c.2128del	Ala710Profs*3	frameshift deletion	Pathogenic	419398
g.47476492C>T	c.2131C>T	Arg711*	stopgain	Pathogenic	96378
g.47476496dup	c.2135dup	Gly713Argfs*4	frameshift insertion	Pathogenic	96379
g.47476502dup	c.2141dup	Gly715Trpfs*2	frameshift insertion	Pathogenic	96383
g.47476506del	c.2145del	Asp716Thrfs*4	frameshift deletion	Pathogenic	427159
g.47476509del	c.2148del	Asp716Glufs*4	frameshift deletion	Pathogenic	427160
g.47476511_47476514del	c.2150_2153del	Ser717Asnfs*2	frameshift deletion	Pathogenic	238855
g.47476513C>T	c.2152C>T	Gln718*	stopgain	Pathogenic	96384
g.47476515del	c.2154del	Gln718Hisfs*2	frameshift deletion	Pathogenic	908821
g.47476517dup	c.2156dup	Leu719Phefs*10	frameshift insertion	Pathogenic	826616
g.47476521_47476524del	c.2160_2163del	Gly721Serfs*23	frameshift deletion	Pathogenic	96386
g.47476522G>T	c.2161G>T	Gly721*	stopgain	Pathogenic	392808
g.47476528dup	c.2167dup	Ser723Phefs*6	frameshift insertion	Pathogenic	96387
g.47476540del	c.2179del	Ala727Leufs*18	frameshift deletion	Pathogenic	630168
g.47476543_47476560del	c.2182_2199del	Glu728_Ala733del	nonframeshift deletion	Likely_pathogenic	427161
g.47476546_47476553delinsCCCT	c.2185_2192delinsCCCT	Met729Profs*2	stopgain	Pathogenic	1323607
g.47476552G>T	c.2191G>T	Glu731*	stopgain	Pathogenic	96390
g.47476565del	c.2204del	Ile735Thrfs*10	frameshift deletion	Pathogenic	96394
g.47476571_47476572delinsTA	c.2210_2210+1delinsTA		nonsynonymous SNV	Likely_pathogenic	419400
g.47476572G>A	c.2210+1G>A		splicing	Likely_pathogenic	96396
g.47476572G>C	c.2210+1G>C		splicing	Likely_pathogenic	96397
g.47476572G>T	c.2210+1G>T		splicing	Likely_pathogenic	815242
g.47476573T>C	c.2210+2T>C		splicing	Likely_pathogenic	1055249
g.47476687_47480799del	c.2210+116_2562del		frameshift deletion	Pathogenic	96395
g.47478270A>C	c.2211-2A>C		splicing	Likely_pathogenic	96404
g.47478270A>G	c.2211-2A>G		splicing	Likely_pathogenic	427162
g.47478270A>T	c.2211-2A>T		splicing	Likely_pathogenic	96405
g.47478271G>A	c.2211-1G>A		splicing	Likely_pathogenic	623189
g.47478271G>C	c.2211-1G>C		splicing	Likely_pathogenic	790259
g.47478271G>T	c.2211-1G>T		splicing	Likely_pathogenic	96403
g.47478281_47478284dup	c.2220_2223dup	Asp742Glnfs*9	frameshift insertion	Pathogenic	807060
g.47478289_47478292del	c.2228_2231del	Ser743*	frameshift deletion	Pathogenic	96409
g.47478289C>A	c.2228C>A	Ser743*	stopgain	Pathogenic	96407
g.47478289C>G	c.2228C>G	Ser743*	stopgain	Pathogenic	96408
g.47478292T>G	c.2231T>G	Leu744*	stopgain	Pathogenic	96410
g.47478297dup	c.2236dup	Ile746Asnfs*4	frameshift insertion	Pathogenic	214591
g.47478298_47478299insA	c.2237_2238insA	Ile747Hisfs*3	frameshift insertion	Pathogenic	96413
g.47478299del	c.2238del	Ile747*	frameshift deletion	Pathogenic	942985
g.47478301_47478302del	c.2240_2241del	Ile747Argfs*2	frameshift deletion	Pathogenic	96415
g.47478307_47478311del	c.2246_2250del	Glu749Glyfs*36	frameshift deletion	Pathogenic	472864
g.47478306G>A	c.2245G>A	Glu749Lys	missense	Likely_pathogenic	96417
g.47478306G>T	c.2245G>T	Glu749*	stopgain	Pathogenic	807063
g.47478312G>A	c.2251G>A	Gly751Arg	missense	Pathogenic	96418
g.47478312G>C	c.2251G>C	Gly751Arg	missense	Likely_pathogenic	432521
g.47478322del	c.2261del	Thr754Ilefs*9	frameshift deletion	Pathogenic	96419
g.47478328_47478329insAGAA	c.2267_2268insAGAA	Tyr757Glufs*31	frameshift insertion	Likely_pathogenic	1288666
g.47478328_47478329insGTAG	c.2267_2268insGTAG	Tyr757*	stopgain	Pathogenic	622524
g.47478330dup	c.2269dup	Tyr757Leufs*30	frameshift insertion	Pathogenic	419403
g.47478336G>T	c.2275G>T	Gly759*	stopgain	Pathogenic	96421
g.47478344del	c.2283del	Leu762*	frameshift deletion	Pathogenic	185985
g.47478351del	c.2290del	Trp764Glyfs*48	frameshift deletion	Pathogenic	96422
g.47478352G>A	c.2291G>A	Trp764*	stopgain	Pathogenic	96423
g.47478353G>A	c.2292G>A	Trp764*	stopgain	Pathogenic	96424
g.47478355del	c.2294del	Ala765Valfs*47	frameshift deletion	Pathogenic	96426
g.47478356del	c.2295del	Ile766Tyrfs*46	frameshift deletion	Pathogenic	96427
g.47478356_47478357insTA	c.2295_2296insTA	Ile766*	stopgain	Pathogenic	214592
g.47478358del	c.2297del	Ile766Asnfs*46	frameshift deletion	Pathogenic	214593
g.47478360del	c.2299del	Ser767Glnfs*45	frameshift deletion	Pathogenic	790260
g.47478361C>G	c.2300C>G	Ser767*	stopgain	Pathogenic	214594
g.47478365del	c.2304del	Glu768Aspfs*44	frameshift deletion	Likely_pathogenic	166269
g.47478366del	c.2305del	Tyr769Thrfs*43	frameshift deletion	Pathogenic	96429
g.47478368C>G	c.2307C>G	Tyr769*	stopgain	Pathogenic	630173
g.47478375del	c.2314del	Thr772Glnfs*40	frameshift deletion	Pathogenic	419406
g.47478381A>G	c.2320A>G	Ile774Val	missense	Likely_pathogenic	392910
g.47478393dup	c.2332dup	Cys778Leufs*9	frameshift insertion	Pathogenic	790261
g.47478393del	c.2332del	Cys778Alafs*34	frameshift deletion	Pathogenic	908828
g.47478394_47478395delinsT	c.2333_2334delinsT	Cys778Leufs*34	frameshift substitution	Pathogenic	419407
g.47478395C>A	c.2334C>A	Cys778*	stopgain	Pathogenic	96431
g.47478396dup	c.2335dup	Met779Asnfs*8	frameshift insertion	Pathogenic	96432
g.47478408del	c.2347del	His783Ilefs*29	frameshift deletion	Pathogenic	96434
g.47478413del	c.2352del	His785Metfs*27	frameshift deletion	Pathogenic	826620
g.47478422dup	c.2361dup	Thr788Tyrfs*11	frameshift insertion	Pathogenic	96436
g.47478421_47478422dup	c.2360_2361dup	Thr788Leufs*25	frameshift insertion	Pathogenic	96435
g.47478422del	c.2361del	Thr788Leufs*24	frameshift deletion	Pathogenic	1059357
g.47478423dup	c.2362dup	Thr788Asnfs*11	frameshift insertion	Pathogenic	96437
g.47478424_47478425del	c.2363_2364del	Thr788Serfs*10	frameshift deletion	Likely_pathogenic	166267
g.47478428del	c.2367del	Leu790Trpfs*22	frameshift deletion	Likely_pathogenic	964202
g.47478426_47478427delinsT	c.2365_2366delinsT	Ala789Serfs*23	frameshift substitution	Pathogenic	1323302
g.47478430del	c.2369del	Leu790Trpfs*22	frameshift deletion	Pathogenic	558526
g.47478436_47478439del	c.2375_2378del	Asn792Argfs*19	frameshift deletion	Pathogenic	1059358
g.47478438C>T	c.2377C>T	Gln793*	stopgain	Pathogenic/Likely_pathogenic	981000
g.47478442_47478446dup	c.2381_2385dup	Thr796Tyrfs*18	frameshift insertion	Pathogenic	419412
g.47478443del	c.2382del	Pro795Glnfs*17	frameshift deletion	Pathogenic	624831
g.47478447_47478457del	c.2386_2396del	Thr796Serfs*9	frameshift deletion	Pathogenic	1059359
g.47478449del	c.2388del	Val797Leufs*15	frameshift deletion	Pathogenic	96438
g.47478450_47478451del	c.2389_2390del	Val797*	frameshift deletion	Pathogenic	931446
g.47478454_47478457del	c.2393_2396del	Asn798Ilefs*13	frameshift deletion	Pathogenic	419413
g.47478452_47478459delinsG	c.2391_2398delinsG	Asn798Tyrfs*12	frameshift substitution	Pathogenic	908830
g.47478456_47478459del	c.2395_2398del	Asn799Tyrfs*12	frameshift deletion	Pathogenic	908831
g.47478467CA[1]	c.2408_2409del	p.Thr803Serfs*5	frameshift deletion	Pathogenic	96441
g.47478474dup	c.2413dup	Leu805Profs*4	frameshift insertion	Pathogenic	419415
g.47478479dup	c.2418dup	Thr807Hisfs*2	frameshift insertion	Pathogenic	96442
g.47478482_47478483delinsCT	c.2421_2422delinsCT	Glu808*	stopgain	Pathogenic	472879
g.47478483G>T	c.2422G>T	Glu808*	stopgain	Pathogenic	96444
g.47478486G>T	c.2425G>T	Glu809*	stopgain	Likely_pathogenic	427164
g.47478488dup	c.2427dup	Thr810Aspfs*14	frameshift insertion	Pathogenic	96445
g.47478493T>G	c.2432T>G	Leu811*	stopgain	Pathogenic	96446
g.47478505del	c.2444del	Tyr815Phefs*3	frameshift deletion	Pathogenic	1037242
g.47478506T>A	c.2445T>A	Tyr815*	stopgain	Pathogenic	1059360
g.47478507C>T	c.2446C>T	Gln816*	stopgain	Pathogenic	96449
g.47478520G>A	c.2458+1G>A		splicing	Likely_pathogenic	96451
g.47478520G>T	c.2458+1G>T		splicing	Likely_pathogenic	472895
g.47478521T>C	c.2458+2T>C		splicing	Likely_pathogenic	610974
g.47479495A>G	c.2458+976A>G		intronic	Likely_pathogenic	1318068
g.47480690_47480694del	c.2459-6_2459-2del		splicing	Pathogenic/Likely_pathogenic	419417
g.47480694A>G	c.2459-2A>G		splicing	Pathogenic/Likely_pathogenic	405816
g.47480695G>A	c.2459-1G>A		splicing	Likely_pathogenic	393172
g.47480695G>C	c.2459-1G>C		splicing	Likely_pathogenic	558163
g.47480696GT[1]	c.2461_2462del	p.Val821Leufs*2	frameshift deletion	Pathogenic	419418
g.47480701TG[1]	c.2466_2467del	p.Cys822*	frameshift deletion	Pathogenic	96456
g.47480703T>A	c.2466T>A	Cys822*	stopgain	Likely_pathogenic	486983
g.47480707C>T	c.2470C>T	Gln824*	stopgain	Pathogenic	96458
g.47480711del	c.2474del	Ser825Ilefs*16	frameshift deletion	Pathogenic	630181
g.47480718del	c.2481del	Ile828Phefs*13	frameshift deletion	Pathogenic	630182
g.47480721dup	c.2484dup	His829Serfs*7	frameshift insertion	Pathogenic	427166
g.47480722_47480735dup	c.2485_2498dup	Ala834Metfs*12	frameshift insertion	Pathogenic	96459
g.47480722del	c.2485del	His829Metfs*12	frameshift deletion	Pathogenic	96460
g.47480731G>T	c.2494G>T	Glu832*	stopgain	Likely_pathogenic	214595
g.47480739_47480745del	c.2502_2508del	Asn835Leufs*4	frameshift deletion	Pathogenic	96462
g.47480744del	c.2507del	Phe836Serfs*5	frameshift deletion	Pathogenic	96464
g.47480758del	c.2521del	Ile841*	frameshift deletion	Pathogenic	96467
g.47480757_47480758delinsT	c.2520_2521delinsT	Ile841*	frameshift substitution	Pathogenic	419420
g.47480760dup	c.2523dup	Glu842Argfs*4	frameshift insertion	Pathogenic	518379
g.47480760AG[3]	c.2525_2526dup	p.Cys843Serfs*50	frameshift insertion	Pathogenic	1059361
g.47480760AG[1]	c.2525_2526del	p.Glu842Valfs*3	frameshift deletion	Pathogenic	96468
g.47480764TG[1]	c.2529_2530del	p.Ala844*	frameshift deletion	Pathogenic	96469
g.47480769dup	c.2532dup	Lys845*	stopgain	Pathogenic	451119
g.47480769_47480770delinsCT	c.2532_2533delinsCT	Lys845*	stopgain	Pathogenic	1059362
g.47480770A>T	c.2533A>T	Lys845*	stopgain	Pathogenic	807084
g.47480773C>T	c.2536C>T	Gln846*	stopgain	Pathogenic	96471
g.47480776_47480779del	c.2539_2542del	Lys847Profs*44	frameshift deletion	Pathogenic	981408
g.47480782del	c.2545del	Leu849Trpfs*43	frameshift deletion	Pathogenic	96472
g.47480788_47480789insCA	c.2551_2552insCA	Leu851Profs*42	frameshift insertion	Pathogenic	472993
g.47480794G>T	c.2557G>T	Glu853*	stopgain	Pathogenic	518381
g.47480799del	c.2562del	Gln855Serfs*37	frameshift deletion	Pathogenic/Likely_pathogenic	419421
g.47480800C>T	c.2563C>T	Gln855*	stopgain	Pathogenic	451191
g.47480809G>T	c.2572G>T	Gly858*	stopgain	Pathogenic	908840
g.47480812G>T	c.2575G>T	Glu859*	stopgain	Pathogenic	96479
g.47480816C>A	c.2579C>A	Ser860*	stopgain	Pathogenic	96480
g.47480818C>T	c.2581C>T	Gln861*	stopgain	Pathogenic	96482
g.47480822dup	c.2585dup	Tyr863Ilefs*2	frameshift insertion	Pathogenic	451133
g.47480821G>T	c.2584G>T	Gly862*	stopgain	Pathogenic	807086
g.47480825dup	c.2588dup	Tyr863*	stopgain	Pathogenic/Likely_pathogenic	536252
g.47480830_47480834del	c.2593_2597del	Ile865Glyfs*15	frameshift deletion	Pathogenic	96484
g.47480830dup	c.2593dup	Ile865Asnfs*17	frameshift insertion	Pathogenic	472908
g.47480859T>A	c.2622T>A	Tyr874*	stopgain	Pathogenic	96489
g.47480863G>T	c.2626G>T	Glu876*	stopgain	Pathogenic	630185
g.47480866del	c.2629del	Arg877Glufs*15	frameshift deletion	Pathogenic	264118
g.47480866AG[2]	c.2633_2634del	p.Glu878Alafs*3	frameshift deletion	Pathogenic	96490
g.47480866A>T	c.2629A>T	Arg877*	stopgain	Pathogenic	826628
g.47480871G>A	c.2634G>A		synonymous SNV	Pathogenic	96496
g.47480872G>A	c.2634+1G>A		splicing	Likely_pathogenic	96491
g.47480872G>T	c.2634+1G>T		splicing	Likely_pathogenic	96492
g.47480873T>G	c.2634+2T>G		splicing	Pathogenic	232645
g.47480876G>A	c.2634+5G>A		intronic	Likely_pathogenic	1160375
g.47480876G>C	c.2634+5G>C		intronic	Pathogenic	96494
g.47480876G>T	c.2634+5G>T		intronic	Likely_pathogenic	96495
g.47482755A>G	c.2635-24A>G		intronic	Pathogenic	861546
g.47482776_47482949del	c.2635-3_2805del		nonframeshift deletion	Pathogenic	1037245
g.47482777A>C	c.2635-2A>C		splicing	Likely_pathogenic	419422
g.47482777A>G	c.2635-2A>G		splicing	Likely_pathogenic	552276
g.47482777A>T	c.2635-2A>T		splicing	Likely_pathogenic	419423
g.47482778G>A	c.2635-1G>A		splicing	Pathogenic	419424
g.47482778G>C	c.2635-1G>C		splicing	Pathogenic/Likely_pathogenic	419425
g.47482778G>T	c.2635-1G>T		splicing	Likely_pathogenic	96498
g.47482779C>T	c.2635C>T	Gln879*	stopgain	Pathogenic	96503
g.47482784_47482800del	c.2640_2656del	Glu881Valfs*12	frameshift deletion	Pathogenic	392930
g.47482784_47482785dup	c.2640_2641dup	Glu881Valfs*12	frameshift insertion	Pathogenic	942989
g.47482791dup	c.2647dup	Ile883Asnfs*16	frameshift insertion	Pathogenic	96506
g.47482791del	c.2647del	Ile883Leufs*9	frameshift deletion	Pathogenic	96505
g.47482797C>T	c.2653C>T	Gln885*	stopgain	Pathogenic	96508
g.47482800G>T	c.2656G>T	Glu886*	stopgain	Pathogenic	427167
g.47482806del	c.2662del	Leu888Cysfs*4	frameshift deletion	Pathogenic	96510
g.47482812A>T	c.2668A>T	Lys890*	stopgain	Pathogenic	419426
g.47482824_47482825dup	c.2680_2681dup	Met894Ilefs*14	frameshift insertion	Pathogenic	976235
g.47482884del	c.2740del	Glu914Lysfs*2	frameshift deletion	Likely_pathogenic	807100

## Sheet: MSH6
Table S2C. Human MSH6 PVs used in the study
Genome position (NC_000002.12)	Transcript (NM_000179.3)	Protein (NP_000170.1)	Variant type	Interpretation	Allele ID
g.47783232_47786880del	c.-2_260+3387del		frameshift deletion	Pathogenic	1037248
g.47783232_47787317del	c.-2_261-3610del		frameshift deletion	Pathogenic	1037249
g.47783236G>C	c.3G>C		startloss	Pathogenic	472907
g.47783236G>T	c.3G>T		startloss	Likely_pathogenic	232654
g.47783241_47783248del	c.8_15del	Arg3Hisfs*14	frameshift deletion	Pathogenic	807104
g.47783239_47783240delinsCT	c.6_7delinsCT	Arg3*	stopgain	Pathogenic	561674
g.47783243C>T	c.10C>T	Gln4*	stopgain	Pathogenic/Likely_pathogenic	181998
g.47783257C>A	c.24C>A	Tyr8*	stopgain	Pathogenic	1059363
g.47783257C>G	c.24C>G	Tyr8*	stopgain	Likely_pathogenic	654286
g.47783269dup	c.36dup	Lys13Glnfs*7	frameshift insertion	Pathogenic	1170974
g.47783269_47783302del	c.36_69del	Lys13Argfs*57	frameshift deletion	Pathogenic	1059364
g.47783288del	c.55del	Asp19Metfs*62	frameshift deletion	Likely_pathogenic	539213
g.47783291dup	c.58dup	Ala20Glyfs*70	frameshift insertion	Pathogenic	451201
g.47783312del	c.79del	Ala27Profs*54	frameshift deletion	Pathogenic	451149
g.47783313_47783316del	c.80_83del	Ala27Aspfs*53	frameshift deletion	Pathogenic	908872
g.47783317_47783318del	c.84_85del	Glu30Argfs*59	frameshift deletion	Pathogenic	558536
g.47783325del	c.92del	Gly31Alafs*50	frameshift deletion	Pathogenic	1059365
g.47783330del	c.97del	Arg33Valfs*48	frameshift deletion	Pathogenic	826642
g.47783336_47783346del	c.103_113del	Ala35Argfs*51	frameshift deletion	Pathogenic	630196
g.47783347del	c.114del	Ala40Profs*41	frameshift deletion	Pathogenic	616676
g.47783351del	c.118del	Ala40Profs*41	frameshift deletion	Pathogenic	1059366
g.47783358_47783365dup	c.125_132dup	Gly45Leufs*39	frameshift insertion	Likely_pathogenic	480462
g.47783372_47785371del	c.139_260+1878del		frameshift deletion	Likely_pathogenic	650992
g.47783384_47783400dup	c.151_167dup	Pro57Alafs*30	frameshift insertion	Pathogenic	419432
g.47783387G>T	c.154G>T	Glu52*	stopgain	Pathogenic	419433
g.47783397_47783410del	c.164_177del	Pro55Leufs*30	frameshift deletion	Pathogenic	558173
g.47783403_47783415del	c.170_182del	Pro57Argfs*20	frameshift deletion	Pathogenic	232663
g.47783404del	c.171del	Arg58Glyfs*23	frameshift deletion	Pathogenic	518348
g.47783448_47783491del	c.215_258del	Leu72Glnfs*3	frameshift deletion	Likely_pathogenic	539216
g.47783453G>T	c.220G>T	Gly74*	stopgain	Pathogenic	473058
g.47783466_47783487dup	c.233_254dup	Thr86Ilefs*11	frameshift insertion	Pathogenic	536253
g.47783479dup	c.246dup	Ala83Cysfs*7	frameshift insertion	Pathogenic	942993
g.47783488dup	c.255dup	Thr86Hisfs*4	frameshift insertion	Pathogenic	807133
g.47783488del	c.255del	Thr86Profs*63	frameshift deletion	Pathogenic	405841
g.47783493G>C	c.260G>C	Ser87Thr	missense	Likely_pathogenic	419434
g.47783494G>C	c.260+1G>C		splicing	Likely_pathogenic	473102
g.47783495T>A	c.260+2T>A		splicing	Likely_pathogenic	485592
g.47783495_47783496delinsAG	c.260+2_260+3delinsAG		splicing	Pathogenic/Likely_pathogenic	405843
g.47783496A>G	c.260+3A>G		intronic	Likely_pathogenic	485593
g.47790926G>C	c.261-1G>C		splicing	Pathogenic/Likely_pathogenic	214596
g.47790930T>A	c.264T>A	Cys88*	stopgain	Pathogenic	1059367
g.47790958_47790967del	c.292_301del	Ala98Argfs*48	frameshift deletion	Pathogenic	789430
g.47790975C>A	c.309C>A	Tyr103*	stopgain	Pathogenic/Likely_pathogenic	539219
g.47790979del	c.313del	Trp105Glyfs*44	frameshift deletion	Pathogenic	630202
g.47790981G>A	c.315G>A	Trp105*	stopgain	Pathogenic	472936
g.47790984G>A	c.318G>A	Trp106*	stopgain	Pathogenic	1165625
g.47790999C>G	c.333C>G	Tyr111*	stopgain	Pathogenic	1059368
g.47791016_47791019dup	c.350_353dup	Phe119Asnfs*18	frameshift insertion	Pathogenic	630205
g.47791020_47791021del	c.354_355del	Phe119Hisfs*16	frameshift deletion	Pathogenic	826648
g.47791022dup	c.356dup	Ile120Hisfs*16	frameshift insertion	Pathogenic	419435
g.47791040_47791048delinsT	c.374_382delinsT	Lys125Metfs*8	frameshift substitution	Pathogenic	518464
g.47791043C>G	c.377C>G	Ser126*	stopgain	Pathogenic	419436
g.47791060_47791061del	c.394_395del	Gln132Valfs*3	frameshift deletion	Pathogenic	908890
g.47791063_47791076del	c.397_410del	Phe133Profs*7	frameshift deletion	Pathogenic	182021
g.47791060C>T	c.394C>T	Gln132*	stopgain	Pathogenic	558544
g.47791068dup	c.402dup	Asp135*	frameshift insertion	Pathogenic	380279
g.47791088del	c.422del	Gly141Alafs*8	frameshift deletion	Pathogenic	473074
g.47791089del	c.423del	Trp142Glyfs*7	frameshift deletion	Pathogenic	419437
g.47791093dup	c.427dup	Val143Glyfs*2	frameshift insertion	Pathogenic	1059370
g.47791092G>A	c.426G>A	Trp142*	stopgain	Pathogenic	94993
g.47791109dup	c.443dup	Leu148Phefs*24	frameshift insertion	Likely_pathogenic	536254
g.47791108_47791109del	c.442_443del	Leu148Lysfs*23	frameshift deletion	Pathogenic	393237
g.47791124del	c.457+1del		frameshift deletion	Likely_pathogenic	231534
g.47791124G>T	c.457+1G>T		splicing	Pathogenic	1037252
g.47791125T>A	c.457+2T>A		splicing	Pathogenic	94998
g.47795892_47796064del	c.458-2_627+1del		frameshift deletion	Pathogenic	1037253
g.47795893G>A	c.458-1G>A		splicing	Likely_pathogenic	95005
g.47795893G>T	c.458-1G>T		splicing	Likely_pathogenic	650964
g.47795897C>G	c.461C>G	Ser154*	stopgain	Pathogenic	518392
g.47795899A>T	c.463A>T	Lys155*	stopgain	Pathogenic	630208
g.47795903C>A	c.467C>A	Ser156*	stopgain	Pathogenic	1059371
g.47795905_47795906dup	c.469_470dup	Glu158Argfs*17	frameshift insertion	Pathogenic	405849
g.47795903C>G	c.467C>G	Ser156*	stopgain	Pathogenic	95008
g.47795904_47795907del	c.468_471del	Glu158Profs*15	frameshift deletion	Pathogenic	133055
g.47795914C>T	c.478C>T	Gln160*	stopgain	Pathogenic	419438
g.47795921del	c.485del	Gly162Glufs*12	frameshift deletion	Pathogenic	1059372
g.47795932dup	c.496dup	Tyr166Leufs*6	frameshift insertion	Pathogenic	472951
g.47795932del	c.496del	Tyr166Thrfs*8	frameshift deletion	Pathogenic	1059373
g.47795934C>G	c.498C>G	Tyr166*	stopgain	Pathogenic	826654
g.47795953_47795956del	c.517_520del	Leu173Glufs*10	frameshift deletion	Pathogenic/Likely_pathogenic	451200
g.47795956AG[1]	c.522_523del	p.Arg174Serfs*7	frameshift deletion	Pathogenic	95011
g.47795960del	c.524del	Ala175Glufs*9	frameshift deletion	Pathogenic	826656
g.47795965dup	c.529dup	Gln177Profs*5	frameshift insertion	Pathogenic	826657
g.47795984TAAA[1]	c.552_555del	p.Asn184Lysfs*26	frameshift deletion	Pathogenic	405850
g.47796000dup	c.564dup	Lys189*	frameshift insertion	Pathogenic	630210
g.47796001A>T	c.565A>T	Lys189*	stopgain	Pathogenic	182029
g.47796014del	c.578del	Leu193Trpfs*18	frameshift deletion	Pathogenic	182030
g.47796022del	c.586del	Cys196Valfs*15	frameshift deletion	Pathogenic	1059374
g.47796033del	c.597del	Ser200Glnfs*11	frameshift deletion	Pathogenic	609082
g.47796035C>A	c.599C>A	Ser200*	stopgain	Pathogenic	95013
g.47796035C>G	c.599C>G	Ser200*	stopgain	Pathogenic	231532
g.47796036AG[1]	c.602_603del	p.Glu201Alafs*17	frameshift deletion	Pathogenic	133059
g.47796055G>T	c.619G>T	Glu207*	stopgain	Likely_pathogenic	626440
g.47796062_47796078del	c.626_627+15del		nonframeshift deletion	Pathogenic	151715
g.47796064dup	c.627+1dup	Val210Glyfs*9	frameshift insertion	Likely_pathogenic	1055250
g.47796064G>A	c.627+1G>A		splicing	Likely_pathogenic	651078
g.47798609A>G	c.628-2A>G		splicing	Pathogenic/Likely_pathogenic	419439
g.47798609A>T	c.628-2A>T		splicing	Likely_pathogenic	939903
g.47798610G>C	c.628-1G>C		splicing	Likely_pathogenic	1055251
g.47798614_47798617del	c.631_634del	Gly211Glnfs*4	frameshift deletion	Pathogenic	473098
g.47798625del	c.642del	Tyr214*	stopgain	Pathogenic	1059375
g.47798625C>A	c.642C>A	Tyr214*	stopgain	Pathogenic	95020
g.47798625C>G	c.642C>G	Tyr214*	stopgain	Pathogenic	95021
g.47798626del	c.643del	Val215*	stopgain	Pathogenic	473101
g.47798627dup	c.644dup	Thr216Asnfs*3	frameshift insertion	Pathogenic	630211
g.47798634_47798638del	c.651_655del	Asp217Glufs*2	frameshift deletion	Pathogenic	942997
g.47798634dup	c.651dup	Lys218*	stopgain	Pathogenic	23971
g.47798635A>T	c.652A>T	Lys218*	stopgain	Pathogenic	95024
g.47798646_47798650delinsTAC	c.663_667delinsTAC	Glu221Aspfs*3	frameshift substitution	Pathogenic	536255
g.47798658_47798659dup	c.675_676dup	Glu226Valfs*21	frameshift insertion	Pathogenic	1320707
g.47798671del	c.688del	Glu230Lysfs*16	frameshift deletion	Pathogenic	826661
g.47798677_47798683del	c.694_700del	Gln232Argfs*12	frameshift deletion	Pathogenic	630214
g.47798677C>T	c.694C>T	Gln232*	stopgain	Pathogenic	95030
g.47798681dup	c.698dup	Lys234*	frameshift insertion	Pathogenic	473131
g.47798680_47798681del	c.697_698del	Pro233*	frameshift deletion	Pathogenic	630215
g.47798681_47798696del	c.698_713del	Pro233Leufs*8	frameshift deletion	Pathogenic	558177
g.47798686_47798692del	c.703_709del	Thr235Aspfs*9	frameshift deletion	Pathogenic	561707
g.47798685_47798686insT	c.702_703insT	Thr235Tyrfs*5	frameshift insertion	Pathogenic	180043
g.47798687CA[1]	c.706_707del	p.Gln236Argfs*3	frameshift deletion	Pathogenic	483414
g.47798689C>T	c.706C>T	Gln236*	stopgain	Pathogenic	95031
g.47798693del	c.710del	Gly237Aspfs*9	frameshift deletion	Pathogenic	95032
g.47798700dup	c.717dup	Arg240Alafs*3	frameshift insertion	Pathogenic	1059376
g.47798701C>T	c.718C>T	Arg240*	stopgain	Pathogenic	95033
g.47798706dup	c.723dup	Ser242*	stopgain	Pathogenic	561713
g.47798713C>T	c.730C>T	Gln244*	stopgain	Pathogenic	95034
g.47798724dup	c.741dup	Arg248Thrfs*8	frameshift insertion	Pathogenic/Likely_pathogenic	392964
g.47798724del	c.741del	Lys247Asnfs*32	frameshift deletion	Pathogenic	238881
g.47798721_47798724del	c.738_741del	Lys246Asnfs*32	frameshift deletion	Pathogenic	922826
g.47798721_47798722insT	c.738_739insT	Lys247*	stopgain	Pathogenic	95035
g.47798725dup	c.742dup	Arg248Profs*8	frameshift insertion	Pathogenic	807168
g.47798725del	c.742del	Arg248Glufs*31	frameshift deletion	Pathogenic	1e-05
g.47798725C>T	c.742C>T	Arg248*	stopgain	Pathogenic	95037
g.47798738C>G	c.755C>G	Ser252*	stopgain	Pathogenic	95040
g.47798740_47798741del	c.757_758del	Asp253Phefs*2	frameshift deletion	Pathogenic	826664
g.47798745dup	c.762dup	Glu255*	stopgain	Pathogenic	807169
g.47798745_47798746del	c.762_763del	Ser256*	frameshift deletion	Pathogenic	95041
g.47798747AG[1]	c.766_767del	p.Ser256*	frameshift deletion	Pathogenic	419440
g.47798759dup	c.776dup	Gly260Trpfs*3	frameshift insertion	Pathogenic	616705
g.47798766del	c.783del	Asp262Metfs*17	frameshift deletion	Pathogenic	1059377
g.47798792del	c.809del	Lys270Argfs*9	frameshift deletion	Pathogenic	419441
g.47798797G>T	c.814G>T	Glu272*	stopgain	Pathogenic	95043
g.47798800G>T	c.817G>T	Gly273*	stopgain	Pathogenic	405857
g.47798821AGTGG[3]	c.843_847dup	p.Gly283Glufs*10	frameshift insertion	Pathogenic	419442
g.47798828dup	c.845dup	Asp284Glyfs*2	frameshift insertion	Pathogenic	95044
g.47798833dup	c.850dup	Asp284Glyfs*2	frameshift insertion	Pathogenic	473106
g.47798833_47798834insC	c.850_851insC	Asp284Alafs*2	frameshift insertion	Pathogenic	630220
g.47798836dup	c.853dup	Ser285Lysfs*2	frameshift insertion	Pathogenic	405858
g.47798839G>T	c.856G>T	Glu286*	stopgain	Pathogenic	366733
g.47798847_47798848del	c.864_865del	Gly289Profs*22	frameshift deletion	Pathogenic	536256
g.47798851del	c.868del	Leu290*	frameshift deletion	Likely_pathogenic	1160383
g.47798856_47798857del	c.873_874del	Asn291Lysfs*20	frameshift deletion	Pathogenic	392965
g.47798861_47798862del	c.878_879del	Pro293Argfs*18	frameshift deletion	Pathogenic	1059379
g.47798861_47798863delinsT	c.878_880delinsT	Pro293Leufs*18	frameshift substitution	Pathogenic	575523
g.47798861_47798866delinsTTCG	c.878_883delinsTTCG	Pro293Leufs*18	frameshift substitution	Pathogenic	419443
g.47798868dup	c.885dup	Val296Serfs*16	frameshift insertion	Pathogenic	630223
g.47798875C>T	c.892C>T	Arg298*	stopgain	Pathogenic	8e-05
g.47798879del	c.896del	Lys299Serfs*6	frameshift deletion	Pathogenic	392880
g.47798883dup	c.900dup	Lys301Glufs*11	frameshift insertion	Pathogenic	214597
g.47798884A>T	c.901A>T	Lys301*	stopgain	Pathogenic	807176
g.47798889_47798890del	c.906_907del	Arg302Serfs*9	frameshift deletion	Pathogenic	561715
g.47798891dup	c.908dup	Met303Ilefs*9	startloss	Pathogenic/Likely_pathogenic	358720
g.47798907CT[2]	c.928_929del	p.Leu310*	frameshift deletion	Pathogenic	1059380
g.47798928dup	c.945dup	Arg316*	stopgain	Pathogenic	1059381
g.47798935_47798945del	c.952_962del	Glu318Serfs*7	frameshift deletion	Pathogenic	405860
g.47798935G>T	c.952G>T	Glu318*	stopgain	Pathogenic	419445
g.47798956C>T	c.973C>T	Gln325*	stopgain	Pathogenic	451215
g.47798962del	c.979del	Thr327Leufs*11	frameshift deletion	Pathogenic	1059382
g.47798971dup	c.988dup	Ser330Phefs*18	frameshift insertion	Pathogenic	451302
g.47798972C>A	c.989C>A	Ser330*	stopgain	Pathogenic	182044
g.47798982del	c.999del	Lys334Argfs*4	frameshift deletion	Pathogenic	392981
g.47798993_47798994dup	c.1010_1011dup	Arg338*	frameshift insertion	Pathogenic	807189
g.47798995A>T	c.1012A>T	Arg338*	stopgain	Pathogenic	419446
g.47799013C>T	c.1030C>T	Gln344*	stopgain	Pathogenic	473167
g.47799022_47799023insC	c.1039_1040insC	Glu347Alafs*7	frameshift insertion	Pathogenic	518386
g.47799022G>T	c.1039G>T	Glu347*	stopgain	Pathogenic	826679
g.47799028C>T	c.1045C>T	Gln349*	stopgain	Pathogenic	212226
g.47799042_47799046del	c.1059_1063del	Ser353Argfs*3	frameshift deletion	Pathogenic	182047
g.47799042dup	c.1059dup	Gly354Trpfs*4	frameshift insertion	Pathogenic	232704
g.47799068del	c.1085del	Pro362Leufs*9	frameshift deletion	Pathogenic	94643
g.47799072dup	c.1089dup	Val364Cysfs*5	frameshift insertion	Pathogenic	1037257
g.47799076_47799082dup	c.1093_1099dup	His367Leufs*4	frameshift insertion	Pathogenic	807192
g.47799083A>G	c.1100A>G	His367Arg	missense	Pathogenic	511144
g.47799084del	c.1101del	His367Glnfs*4	frameshift deletion	Pathogenic	94645
g.47799085_47799145dup	c.1102_1162dup	His388Argfs*7	frameshift insertion	Pathogenic	518488
g.47799091_47799092del	c.1108_1109del	Leu370Argfs*4	frameshift deletion	Pathogenic/Likely_pathogenic	185992
g.47799092T>C	c.1109T>C	Leu370Ser	missense	Pathogenic/Likely_pathogenic	94646
g.47799098G>A	c.1115G>A	Trp372*	stopgain	Pathogenic	419447
g.47799111_47799115del	c.1128_1132del	Arg379*	frameshift deletion	Pathogenic/Likely_pathogenic	419448
g.47799112_47799113del	c.1129_1130del	Lys377Glufs*4	frameshift deletion	Pathogenic	616713
g.47799113AGAGA[1]	c.1135_1139del	p.Arg379*	frameshift deletion	Pathogenic	94648
g.47799117_47799118del	c.1134_1135del	Asp380*	frameshift deletion	Pathogenic	232707
g.47799118A>T	c.1135A>T	Arg379*	stopgain	Likely_pathogenic	485594
g.47799122_47799126del	c.1139_1143del	Asp380Alafs*6	frameshift deletion	Pathogenic	94649
g.47799128del	c.1145del	His382Profs*29	frameshift deletion	Pathogenic	943005
g.47799151del	c.1168del	Asp390Ilefs*21	frameshift deletion	Pathogenic/Likely_pathogenic	1e-05
g.47799151_47799153delinsAA	c.1168_1170delinsAA	Asp390Asnfs*21	frameshift substitution	Pathogenic	214598
g.47799159_47799161delinsGGAA	c.1176_1178delinsGGAA	Asp392Glufs*9	frameshift substitution	Pathogenic	419452
g.47799167_47799173dup	c.1184_1190dup	Val398Thrfs*5	frameshift insertion	Pathogenic	807199
g.47799166AC[1]	c.1185_1186del	p.Tyr397Cysfs*3	frameshift deletion	Pathogenic	807201
g.47799171_47799190del	c.1188_1207del	Tyr397Glnfs*14	frameshift deletion	Pathogenic	931475
g.47799171_47799172insGA	c.1188_1189insGA	Tyr397Aspfs*15	frameshift insertion	Pathogenic	807202
g.47799172dup	c.1189dup	Tyr397Leufs*4	frameshift insertion	Pathogenic	405867
g.47799173_47799174dup	c.1190_1191dup	Val398Metfs*14	frameshift insertion	Pathogenic	419453
g.47799173_47799174del	c.1190_1191del	Tyr397Cysfs*3	frameshift deletion	Pathogenic	94652
g.47799176T>A	c.1193T>A	Val398Glu	missense	Pathogenic	94653
g.47799181G>T	c.1198G>T	Glu400*	stopgain	Pathogenic	1160386
g.47799181_47799202delinsTCATC	c.1198_1219delinsTCATC	Glu400Serfs*12	frameshift substitution	Pathogenic	405868
g.47799206del	c.1223del	Pro408Leufs*3	frameshift deletion	Pathogenic	451325
g.47799205_47799209del	c.1222_1226del	Pro408Aspfs*8	frameshift deletion	Pathogenic	931477
g.47799221G>A	c.1238G>A	Trp413*	stopgain	Pathogenic	182060
g.47799224G>A	c.1241G>A	Trp414*	stopgain	Pathogenic	133015
g.47799225G>A	c.1242G>A	Trp414*	stopgain	Pathogenic	826688
g.47799226C>T	c.1243C>T	Gln415*	stopgain	Pathogenic	419458
g.47799231dup	c.1248dup	Lys417*	frameshift insertion	Pathogenic	630241
g.47799235TC[1]	c.1254_1255del	p.Gln419Glufs*3	frameshift deletion	Likely_pathogenic	432528
g.47799238_47799251del	c.1255_1268del	Gln419Cysfs*11	frameshift deletion	Pathogenic/Likely_pathogenic	231545
g.47799235T>C	c.1252T>C	Ser418Pro	missense	Likely_pathogenic	621927
g.47799238C>T	c.1255C>T	Gln419*	stopgain	Pathogenic	611026
g.47799258_47799259del	c.1275_1276del	Ile425Metfs*9	frameshift deletion	Pathogenic	419460
g.47799259del	c.1276del	Cys426Valfs*27	frameshift deletion	Pathogenic	94658
g.47799264C>A	c.1281C>A	Tyr427*	stopgain	Pathogenic	922831
g.47799264C>G	c.1281C>G	Tyr427*	stopgain	Pathogenic	630244
g.47799273del	c.1290del	Lys431Asnfs*22	frameshift deletion	Pathogenic	152617
g.47799278_47799279insAA	c.1295_1296insAA	Phe432Leufs*22	frameshift insertion	Pathogenic	393287
g.47799282del	c.1299del	Tyr433*	stopgain	Pathogenic	451528
g.47799282T>A	c.1299T>A	Tyr433*	stopgain	Pathogenic	94659
g.47799282T>G	c.1299T>G	Tyr433*	stopgain	Pathogenic	419463
g.47799287T>C	c.1304T>C	Leu435Pro	missense	Pathogenic/Likely_pathogenic	94660
g.47799292dup	c.1309dup	His437Profs*10	frameshift insertion	Likely_pathogenic	611028
g.47799291C>A	c.1308C>A	Tyr436*	stopgain	Pathogenic	473057
g.47799291C>G	c.1308C>G	Tyr436*	stopgain	Pathogenic	451487
g.47799295dup	c.1312dup	Met438Asnfs*9	frameshift insertion	Likely_pathogenic	214599
g.47799306_47799307insCAAA	c.1323_1324insCAAA	Ile442Glnfs*6	frameshift insertion	Pathogenic	558187
g.47799309del	c.1326del	Ile442Metfs*11	frameshift deletion	Pathogenic	558554
g.47799311dup	c.1328dup	Val444Serfs*3	frameshift insertion	Pathogenic	451488
g.47799316_47799317del	c.1333_1334del	Ser445*	frameshift deletion	Pathogenic	393004
g.47799329T>C	c.1346T>C	Leu449Pro	missense	Pathogenic	2e-05
g.47799333_47799334del	c.1350_1351del	Phe451Hisfs*12	frameshift deletion	Pathogenic	238893
g.47799335del	c.1352del	Phe451Serfs*2	frameshift deletion	Pathogenic/Likely_pathogenic	226303
g.47799340A>T	c.1357A>T	Lys453*	stopgain	Likely_pathogenic	916871
g.47799352del	c.1369del	Ala457Profs*24	frameshift deletion	Pathogenic	807214
g.47799350G>A	c.1367G>A	Trp456*	stopgain	Pathogenic	136458
g.47799351G>A	c.1368G>A	Trp456*	stopgain	Pathogenic	807215
g.47799366dup	c.1383dup	Pro462Serfs*2	frameshift insertion	Pathogenic	472991
g.47799370G>T	c.1387G>T	Glu463*	stopgain	Pathogenic	221271
g.47799375del	c.1392del	Ile464Metfs*17	frameshift deletion	Pathogenic	1059383
g.47799390T>A	c.1407T>A	Tyr469*	stopgain	Pathogenic	150686
g.47799392C>G	c.1409C>G	Ser470*	stopgain	Pathogenic	1164199
g.47799400del	c.1417del	Leu473Trpfs*8	frameshift deletion	Pathogenic	483484
g.47799404_47799405dup	c.1421_1422dup	Gln475Cysfs*7	frameshift insertion	Pathogenic	94667
g.47799404_47799405del	c.1421_1422del	Val474Alafs*5	frameshift deletion	Pathogenic	1059384
g.47799406C>T	c.1423C>T	Gln475*	stopgain	Pathogenic	451498
g.47799413dup	c.1430dup	Tyr478Leufs*2	frameshift insertion	Pathogenic	419464
g.47799421dup	c.1438dup	Val480Glyfs*8	frameshift insertion	Pathogenic	985936
g.47799421_47799426delinsCG	c.1438_1443delinsCG	Val480Argfs*11	frameshift substitution	Pathogenic	473184
g.47799422T>A	c.1439T>A	Val480Glu	missense	Pathogenic	621928
g.47799427C>T	c.1444C>T	Arg482*	stopgain	Pathogenic	94668
g.47799428G>C	c.1445G>C	Arg482Pro	missense	Likely_pathogenic	552277
g.47799432_47799445delinsAGC	c.1449_1462delinsAGC	Glu484Alafs*10	frameshift substitution	Pathogenic	419465
g.47799433G>T	c.1450G>T	Glu484*	stopgain	Pathogenic	419466
g.47799436C>T	c.1453C>T	Gln485*	stopgain	Likely_pathogenic	1310219
g.47799441_47799442del	c.1458_1459del	Glu487Aspfs*10	frameshift deletion	Pathogenic	419468
g.47799460G>T	c.1477G>T	Glu493*	stopgain	Pathogenic	94670
g.47799466C>T	c.1483C>T	Arg495*	stopgain	Pathogenic	94671
g.47799473_47799474del	c.1490_1491del	Arg497Lysfs*9	frameshift deletion	Pathogenic	214600
g.47799485_47799494del	c.1502_1511del	His501Argfs*6	frameshift deletion	Pathogenic	231546
g.47799486dup	c.1503dup	Ile502Tyrfs*5	frameshift insertion	Pathogenic	931482
g.47799495del	c.1512del	Lys504Asnfs*6	frameshift deletion	Pathogenic	630252
g.47799496dup	c.1513dup	Tyr505Leufs*2	frameshift insertion	Likely_pathogenic	540486
g.47799498T>A	c.1515T>A	Tyr505*	stopgain	Pathogenic	560731
g.47799498T>G	c.1515T>G	Tyr505*	stopgain	Pathogenic	560733
g.47799502dup	c.1519dup	Arg507Lysfs*9	frameshift insertion	Pathogenic	232721
g.47799552_47799553del	c.1569_1570del	Tyr524Glnfs*6	frameshift deletion	Pathogenic	518389
g.47799569_47799570insGATACAGTGTGCTGGAAGG	c.1586_1587insGATACAGTGTGCTGGAAGG	Asp530Ilefs*7	frameshift insertion	Pathogenic	1059386
g.47799554dup	c.1571dup	Tyr524*	stopgain	Pathogenic	427171
g.47799553_47799554insC	c.1570_1571insC	Tyr524Serfs*7	frameshift insertion	Pathogenic	238899
g.47799555_47799556del	c.1572_1573del	Tyr524*	stopgain	Pathogenic	419472
g.47799555C>A	c.1572C>A	Tyr524*	stopgain	Pathogenic	393014
g.47799557_47804482dup	c.1574_3439-428dup		stopgain	Pathogenic	23976
g.47799555C>G	c.1572C>G	Tyr524*	stopgain	Pathogenic	94676
g.47799563del	c.1580del	Leu527Argfs*44	frameshift deletion	Pathogenic	94677
g.47799573del	c.1590del	Ser532Leufs*39	frameshift deletion	Pathogenic	94678
g.47799579dup	c.1596dup	Glu533*	stopgain	Pathogenic	94679
g.47799579_47799580del	c.1596_1597del	Asn534Leufs*3	frameshift deletion	Pathogenic	405877
g.47799585del	c.1602del	Tyr535Thrfs*36	frameshift deletion	Pathogenic	23972
g.47799589AGTA[1]	c.1610_1613del	p.Lys537Ilefs*33	frameshift deletion	Pathogenic/Likely_pathogenic	212233
g.47799591dup	c.1608dup	Lys537*	stopgain	Pathogenic	630255
g.47799595dup	c.1612dup	Tyr538Leufs*4	frameshift insertion	Pathogenic	616736
g.47799596_47799599del	c.1613_1616del	Tyr538Phefs*32	frameshift deletion	Pathogenic	931485
g.47799598CTT[1]	c.1615CTT	p.Leu540del	nonframeshift deletion	Pathogenic	405878
g.47799597_47799598delinsAG	c.1614_1615delinsAG	Tyr538*	stopgain	Pathogenic	94680
g.47799597_47799598delinsG	c.1614_1615delinsG	Tyr538*	stopgain	Pathogenic	94681
g.47799602_47799603del	c.1619_1620del	Leu540Glnfs*22	frameshift deletion	Pathogenic	536257
g.47799604A>C	c.1621A>C	Ser541Arg	missense	Likely_pathogenic	132403
g.47799609del	c.1626del	Glu544Lysfs*27	frameshift deletion	Pathogenic	1059387
g.47799611_47799612del	c.1628_1629del	Lys543Argfs*19	frameshift deletion	Pathogenic	94683
g.47799613_47799616del	c.1630_1633del	Glu544Lysfs*26	frameshift deletion	Pathogenic	807232
g.47799613dup	c.1630dup	Glu544Glyfs*19	frameshift insertion	Pathogenic	826703
g.47799617_47799618del	c.1634_1635del	Lys545Argfs*17	frameshift deletion	Pathogenic/Likely_pathogenic	150675
g.47799615_47799618del	c.1632_1635del	Lys545Argfs*25	frameshift deletion	Pathogenic	94684
g.47799617_47799620del	c.1634_1637del	Lys545Argfs*25	frameshift deletion	Pathogenic	94685
g.47799618AG[1]	c.1637_1638del	p.Glu546Glyfs*16	frameshift deletion	Pathogenic	94687
g.47799622del	c.1639del	Glu547Lysfs*24	frameshift deletion	Pathogenic/Likely_pathogenic	807234
g.47799628del	c.1645del	Ser549Leufs*22	frameshift deletion	Pathogenic	231544
g.47799644del	c.1661del	Arg554Leufs*17	frameshift deletion	Pathogenic	1059388
g.47799652_47799653del	c.1669_1670del	Gly557Cysfs*5	frameshift deletion	Pathogenic	419474
g.47799654TG[4]	c.1675_1676dup	p.Phe560Alafs*12	frameshift insertion	Pathogenic	922838
g.47799654dup	c.1671dup	Val558Cysfs*5	frameshift insertion	Pathogenic	1059389
g.47799670dup	c.1687dup	Thr563Asnfs*14	frameshift insertion	Pathogenic	807236
g.47799674C>A	c.1691C>A	Ser564*	stopgain	Pathogenic/Likely_pathogenic	221277
g.47799674C>G	c.1691C>G	Ser564*	stopgain	Pathogenic	536258
g.47799679G>T	c.1696G>T	Gly566*	stopgain	Pathogenic	473075
g.47799683dup	c.1700dup	Phe568Valfs*9	frameshift insertion	Pathogenic	518421
g.47799688_47799689del	c.1705_1706del	Phe569Hisfs*7	frameshift deletion	Pathogenic	166272
g.47799690del	c.1707del	Phe569Leufs*2	frameshift deletion	Pathogenic	826705
g.47799697C>T	c.1714C>T	Gln572*	stopgain	Pathogenic	405882
g.47799704C>G	c.1721C>G	Ser574*	stopgain	Pathogenic	826706
g.47799721del	c.1738del	Ser580Argfs*6	frameshift deletion	Pathogenic	518416
g.47799722C>A	c.1739C>A	Ser580*	stopgain	Pathogenic	826707
g.47799729dup	c.1746dup	Arg583*	frameshift insertion	Pathogenic	212238
g.47799745_47799746insT	c.1762_1763insT	His588Leufs*10	frameshift insertion	Pathogenic	536259
g.47799750del	c.1767del	Pro591Glnfs*19	frameshift deletion	Pathogenic	419478
g.47799750T>A	c.1767T>A	Tyr589*	stopgain	Pathogenic	558564
g.47799755del	c.1772del	Pro591Glnfs*19	frameshift deletion	Pathogenic	182081
g.47799767del	c.1784del	Leu595Tyrfs*15	frameshift deletion	Pathogenic	94697
g.47799777dup	c.1794dup	Gly599Argfs*8	frameshift insertion	Pathogenic	419480
g.47799772G>T	c.1789G>T	Glu597*	stopgain	Pathogenic	443265
g.47799778G>T	c.1795G>T	Gly599*	stopgain	Pathogenic	432991
g.47799779_47799780del	c.1796_1797del	Gly599Glufs*7	frameshift deletion	Likely_pathogenic	1275441
g.47799783TC[2]	c.1804_1805del	p.Ser602Lysfs*4	frameshift deletion	Pathogenic	419481
g.47799788C>A	c.1805C>A	Ser602*	stopgain	Pathogenic/Likely_pathogenic	392918
g.47799791dup	c.1808dup	Glu604Glyfs*3	frameshift insertion	Pathogenic	550732
g.47799788C>G	c.1805C>G	Ser602*	stopgain	Pathogenic	180062
g.47799789_47799792del	c.1806_1809del	Glu604Leufs*5	frameshift deletion	Pathogenic	94698
g.47799790A>T	c.1807A>T	Lys603*	stopgain	Pathogenic	1059390
g.47799798_47799799del	c.1815_1816del	Lys606Asnfs*33	frameshift deletion	Pathogenic	393047
g.47799802dup	c.1819dup	Thr607Asnfs*33	frameshift insertion	Pathogenic	94699
g.47799802del	c.1819del	Thr607Glnfs*3	frameshift deletion	Pathogenic	630261
g.47799802_47799805del	c.1819_1822del	Thr607Phefs*2	frameshift deletion	Pathogenic	419482
g.47799818del	c.1835del	Ser612Tyrfs*10	frameshift deletion	Pathogenic	922839
g.47799818C>A	c.1835C>A	Ser612*	stopgain	Pathogenic	94701
g.47799819dup	c.1836dup	Leu613Ilefs*27	frameshift insertion	Pathogenic/Likely_pathogenic	916872
g.47799818C>G	c.1835C>G	Ser612*	stopgain	Pathogenic	518413
g.47799825del	c.1842del	Cys615Valfs*7	frameshift deletion	Pathogenic	180065
g.47799838G>T	c.1855G>T	Glu619*	stopgain	Pathogenic	1037260
g.47799845dup	c.1862dup	Ile622Aspfs*18	frameshift insertion	Pathogenic	807245
g.47799849_47799852dup	c.1866_1869dup	Gly624Thrfs*17	frameshift insertion	Pathogenic	1059391
g.47799852del	c.1869del	Gly624Alafs*11	frameshift deletion	Pathogenic	94704
g.47799854del	c.1871del	Gly624Alafs*11	frameshift deletion	Pathogenic	419483
g.47799859C>T	c.1876C>T	Gln626*	stopgain	Pathogenic	483493
g.47799866G>A	c.1883G>A	Trp628*	stopgain	Pathogenic/Likely_pathogenic	214601
g.47799881del	c.1898del	Thr633Ilefs*2	frameshift deletion	Pathogenic	232735
g.47799884dup	c.1901dup	Leu634Phefs*6	frameshift insertion	Pathogenic	419484
g.47799883_47799884del	c.1900_1901del	Leu634Glufs*5	frameshift deletion	Pathogenic	152392
g.47799884_47799885del	c.1901_1902del	Leu634*	stopgain	Pathogenic	94706
g.47799884T>A	c.1901T>A	Leu634*	stopgain	Pathogenic	611029
g.47799891TC[1]	c.1910_1911del	p.Leu637Profs*2	frameshift deletion	Pathogenic	976236
g.47799895del	c.1912del	Glu639Argfs*9	frameshift deletion	Pathogenic/Likely_pathogenic	518417
g.47799904G>T	c.1921G>T	Glu641*	stopgain	Pathogenic	536260
g.47799906del	c.1923del	Glu641Aspfs*7	frameshift deletion	Pathogenic	451249
g.47799909_47799913del	c.1926_1930del	Tyr642*	frameshift deletion	Pathogenic	1059392
g.47799916del	c.1933del	Glu645Lysfs*3	frameshift deletion	Likely_pathogenic	621134
g.47799916_47799932del	c.1933_1949del	Glu645Hisfs*10	frameshift deletion	Pathogenic	943014
g.47799916G>T	c.1933G>T	Glu645*	stopgain	Pathogenic	405886
g.47799920del	c.1937del	Lys646Serfs*2	frameshift deletion	Pathogenic	419485
g.47799922_47799931del	c.1939_1948del	Leu647Alafs*4	frameshift deletion	Pathogenic	1059393
g.47799934_47799935dup	c.1951_1952dup	Gly652Leufs*3	frameshift insertion	Likely_pathogenic	1310284
g.47799940_47799943dup	c.1957_1960dup	Met654Serfs*8	frameshift insertion	Pathogenic	94709
g.47799952del	c.1969del	Gln657Argfs*6	frameshift deletion	Pathogenic	231550
g.47799952C>T	c.1969C>T	Gln657*	stopgain	Pathogenic/Likely_pathogenic	419486
g.47799955_47804552del	c.1972_3439-358del		frameshift deletion	Likely_pathogenic	939904
g.47799965del	c.1982del	Gly661Valfs*2	frameshift deletion	Pathogenic	1037261
g.47799967del	c.1984del	Met662*	stopgain	Pathogenic	473034
g.47799974_47799975del	c.1991_1992del	Ser664*	stopgain	Likely_pathogenic	1322090
g.47799974C>G	c.1991C>G	Ser664*	stopgain	Pathogenic	1318943
g.47799975AG[1]	c.1994_1995del	p.Glu665Valfs*2	frameshift deletion	Pathogenic	419487
g.47799976G>T	c.1993G>T	Glu665*	stopgain	Pathogenic	496280
g.47799980_47799981del	c.1997_1998del	Ser666*	frameshift deletion	Pathogenic	807255
g.47799981_47799982del	c.1998_1999del	Asp667Phefs*11	frameshift deletion	Pathogenic	405888
g.47799993del	c.2010del	Leu671*	frameshift deletion	Pathogenic	392939
g.47800003_47800130delinsTTGT	c.2020_2147delinsTTGT	Gly674Leufs*2	stopgain	Pathogenic	558203
g.47800011_47800012del	c.2028_2029del	Ser677*	frameshift deletion	Pathogenic	405890
g.47800019_47800025delinsGG	c.2036_2042delinsGG	Leu679Trpfs*17	frameshift substitution	Pathogenic	232745
g.47800024del	c.2041del	Leu681Serfs*4	frameshift deletion	Pathogenic	630269
g.47800024CT[2]	c.2045_2046del	p.Ser682Cysfs*15	frameshift deletion	Pathogenic	94716
g.47800025del	c.2042del	Leu681Profs*4	frameshift deletion	Pathogenic	807259
g.47800031CT[3]	c.2050_2051dup	p.Gly685*	frameshift insertion	Pathogenic	94717
g.47800033del	c.2050del	Leu684*	stopgain	Pathogenic	451569
g.47800039_47800043delinsCTTCTACCTCAAAAA	c.2056_2060delinsCTTCTACCTCAAAAA	Gly686Leufs*15	frameshift substitution	Pathogenic/Likely_pathogenic	238906
g.47800040G>A	c.2057G>A	Gly686Asp	missense	Likely_pathogenic	94719
g.47800043GT[1]	c.2062_2063del	p.Val688Leufs*9	frameshift deletion	Pathogenic	94721
g.47800044T>A	c.2061T>A	Cys687*	stopgain	Pathogenic	94720
g.47800053C>A	c.2070C>A	Tyr690*	stopgain	Pathogenic	473038
g.47800055_47800056delinsATTA	c.2072_2073delinsATTA	Leu691Hisfs*2	stopgain	Pathogenic	232746
g.47800062dup	c.2079dup	Cys694Metfs*4	frameshift insertion	Pathogenic	182097
g.47800062del	c.2079del	Lys693Asnfs*43	frameshift deletion	Pathogenic	560749
g.47800065C>A	c.2082C>A	Cys694*	stopgain	Pathogenic	790266
g.47800070_47800076del	c.2087_2093del	Ile696Argfs*38	frameshift deletion	Pathogenic	419490
g.47800072del	c.2089del	Asp697Ilefs*39	frameshift deletion	Pathogenic	212241
g.47800075dup	c.2092dup	Gln698Profs*8	frameshift insertion	Pathogenic	419491
g.47800075del	c.2092del	Gln698Argfs*38	frameshift deletion	Pathogenic	908974
g.47800075C>T	c.2092C>T	Gln698*	stopgain	Likely_pathogenic	609164
g.47800078G>T	c.2095G>T	Glu699*	stopgain	Likely_pathogenic	485595
g.47800085dup	c.2102dup	Leu701Phefs*5	frameshift insertion	Pathogenic	1183196
g.47800088C>G	c.2105C>G	Ser702*	stopgain	Pathogenic	94727
g.47800101del	c.2118del	Phe706Leufs*30	frameshift deletion	Pathogenic	630271
g.47800100T>C	c.2117T>C	Phe706Ser	missense	Likely_pathogenic	94728
g.47800107_47800109dup	c.2124_2126dup	Tyr709*	stopgain	Likely_pathogenic	621135
g.47800105G>T	c.2122G>T	Glu708*	stopgain	Pathogenic	405893
g.47800108dup	c.2125dup	Tyr709Leufs*7	frameshift insertion	Pathogenic	151025
g.47800110T>A	c.2127T>A	Tyr709*	stopgain	Pathogenic	94729
g.47800120del	c.2137del	Asp713Ilefs*23	frameshift deletion	Pathogenic	221280
g.47800128CA[1]	c.2147_2148del	p.Thr716Serfs*39	frameshift deletion	Pathogenic	419494
g.47800133_47800136del	c.2150_2153del	Val717Alafs*18	frameshift deletion	Pathogenic	94730
g.47800132_47800138del	c.2149_2155del	Val717Leufs*17	frameshift deletion	Pathogenic	616756
g.47800144A>T	c.2161A>T	Arg721*	stopgain	Pathogenic	1059394
g.47800148_47800152del	c.2165_2169del	Ser722Cysfs*32	frameshift deletion	Pathogenic	419495
g.47800174C>T	c.2191C>T	Gln731*	stopgain	Pathogenic	94735
g.47800177_47800180del	c.2194_2197del	Arg732Trpfs*3	frameshift deletion	Likely_pathogenic	970745
g.47800177C>T	c.2194C>T	Arg732*	stopgain	Pathogenic	94736
g.47800187_47800193del	c.2204_2210del	Leu735Glnfs*2	frameshift deletion	Pathogenic	807267
g.47800195_47800205del	c.2212_2222del	Val738Glnfs*14	frameshift deletion	Pathogenic	232753
g.47800202T>G	c.2219T>G	Leu740*	stopgain	Pathogenic	807270
g.47800211dup	c.2228dup	Leu743Phefs*13	frameshift insertion	Pathogenic	419496
g.47800213dup	c.2230dup	Glu744Glyfs*12	frameshift insertion	Pathogenic/Likely_pathogenic	182101
g.47800221dup	c.2238dup	Leu747Serfs*9	frameshift insertion	Pathogenic	451258
g.47800217T>A	c.2234T>A	Ile745Asn	missense	Likely_pathogenic	552278
g.47800222del	c.2239del	Leu747*	stopgain	Pathogenic	630277
g.47800243dup	c.2260dup	Thr754Asnfs*2	frameshift insertion	Pathogenic/Likely_pathogenic	518434
g.47800248del	c.2265del	Gly756Glufs*4	frameshift deletion	Pathogenic	826726
g.47800252_47800253del	c.2269_2270del	Thr757Profs*6	frameshift deletion	Pathogenic	231556
g.47800260_47800264dup	c.2277_2281dup	Arg761Lysfs*16	frameshift insertion	Pathogenic	630278
g.47800260AG[2]	c.2281_2282del	p.Arg761Glyfs*2	frameshift deletion	Pathogenic	419498
g.47800273dup	c.2290dup	Thr764Asnfs*8	frameshift insertion	Pathogenic	473248
g.47800277dup	c.2294dup	Cys765Trpfs*7	frameshift insertion	Pathogenic	392933
g.47800279dup	c.2296dup	His766Profs*6	frameshift insertion	Pathogenic	419499
g.47800278C>A	c.2295C>A	Cys765*	stopgain	Pathogenic	630280
g.47800285_47800287del	c.2302_2304del	Pro768del	nonframeshift deletion	Pathogenic/Likely_pathogenic	94740
g.47800283C>T	c.2300C>T	Thr767Ile	missense	Pathogenic	150772
g.47800291_47800294del	c.2308_2311del	Gly770Serfs*4	frameshift deletion	Pathogenic	1059396
g.47800291_47800295delinsT	c.2308_2312delinsT	Gly770Cysfs*4	frameshift substitution	Pathogenic	221284
g.47800297C>T	c.2314C>T	Arg772Trp	missense	Pathogenic	94741
g.47800299_47800300dup	c.2316_2317dup	Leu773Argfs*3	frameshift insertion	Pathogenic	427174
g.47800337_47800338insAGCATTGGCTTTGTGCCCCACTCTGTAACCA	c.2354_2355insAGCATTGGCTTTGTGCCCCACTCTGTAACCA	His785Glnfs*10	frameshift insertion	Pathogenic	231560
g.47800313G>A	c.2330G>A	Trp777*	stopgain	Pathogenic	94745
g.47800314G>A	c.2331G>A	Trp777*	stopgain	Pathogenic	232760
g.47800318dup	c.2335dup	Cys779Leufs*6	frameshift insertion	Pathogenic	1059397
g.47800327CT[1]	c.2346_2347del	p.Cys783*	frameshift deletion	Pathogenic	826732
g.47800331_47800332del	c.2348_2349del	Cys783*	frameshift deletion	Pathogenic	94748
g.47800334_47800335del	c.2351_2352del	Asn784Thrfs*5	frameshift deletion	Pathogenic	473063
g.47800354_47800355insAGAC	c.2371_2372insAGAC	Arg791Glnfs*14	frameshift insertion	Pathogenic	451280
g.47800354del	c.2371del	Arg791Valfs*2	frameshift deletion	Pathogenic	264138
g.47800362_47800363del	c.2379_2380del	Ala794Hisfs*9	frameshift deletion	Pathogenic	94751
g.47800369G>T	c.2386G>T	Glu796*	stopgain	Pathogenic	560770
g.47800396dup	c.2413dup	Ile805Asnfs*15	frameshift insertion	Pathogenic	1059398
g.47800395_47800396del	c.2412_2413del	Lys804Asnfs*15	frameshift deletion	Pathogenic	1037264
g.47800402dup	c.2419dup	Glu807Glyfs*13	frameshift insertion	Pathogenic	518440
g.47800402del	c.2419del	Glu807Lysfs*3	frameshift deletion	Likely_pathogenic	916875
g.47800402G>T	c.2419G>T	Glu807*	stopgain	Pathogenic	496281
g.47800413_47800423del	c.2430_2440del	Leu811Alafs*5	frameshift deletion	Pathogenic	807285
g.47800412del	c.2429del	Glu810Glyfs*3	frameshift deletion	Pathogenic	799303
g.47800456del	c.2473del	Ile825Phefs*8	frameshift deletion	Pathogenic	826736
g.47800477del	c.2494del	Leu832*	frameshift deletion	Pathogenic	473082
g.47800481AG[1]	c.2500_2501del	p.Gln835Glufs*11	frameshift deletion	Pathogenic	405902
g.47800486C>T	c.2503C>T	Gln835*	stopgain	Pathogenic	94759
g.47800487del	c.2504del	Gln835Argfs*9	frameshift deletion	Pathogenic	630287
g.47800504del	c.2521del	Arg841Glyfs*3	frameshift deletion	Pathogenic	419503
g.47800518dup	c.2535dup	Glu846*	stopgain	Pathogenic	94760
g.47800533_47800534del	c.2550_2551del	Tyr850*	stopgain	Pathogenic	473162
g.47800533C>A	c.2550C>A	Tyr850*	stopgain	Pathogenic	182113
g.47800533C>G	c.2550C>G	Tyr850*	stopgain	Pathogenic	393084
g.47800535_47800590del	c.2552_2607del	Ser851Lysfs*11	frameshift deletion	Pathogenic	931493
g.47800549_47800555del	c.2566_2572del	Ile856Phefs*10	frameshift deletion	Likely_pathogenic	985597
g.47800552_47800555del	c.2569_2572del	Asp857Phefs*10	frameshift deletion	Pathogenic	94764
g.47800557dup	c.2574dup	Leu859Serfs*12	frameshift insertion	Pathogenic	909002
g.47800585dup	c.2602dup	Met868Asnfs*3	frameshift insertion	Pathogenic	630293
g.47800585del	c.2602del	Met868Cysfs*5	frameshift deletion	Likely_pathogenic	1291597
g.47800586del	c.2603del	Met868Serfs*5	frameshift deletion	Pathogenic	826742
g.47800593_47800594dup	c.2610_2611dup	Ile871Lysfs*3	frameshift insertion	Pathogenic	826744
g.47800594_47800597dup	c.2611_2614dup	Ile872Asnfs*10	frameshift insertion	Pathogenic	94777
g.47800601_47800602del	c.2618_2619del	Gly873Aspfs*7	frameshift deletion	Pathogenic	419506
g.47800628_47800636del	c.2645_2653del	Phe882*	stopgain	Pathogenic	232771
g.47800630A>T	c.2647A>T	Lys883*	stopgain	Pathogenic	826745
g.47800636A>T	c.2653A>T	Lys885*	stopgain	Pathogenic	152334
g.47800639_47800651delinsTCTAAA	c.2656_2668delinsTCTAAA	Ile886Serfs*18	frameshift substitution	Pathogenic	419508
g.47800645_47800646del	c.2662_2663del	Lys888Alafs*11	frameshift deletion	Pathogenic	826747
g.47800645A>T	c.2662A>T	Lys888*	stopgain	Pathogenic	807301
g.47800648dup	c.2665dup	Gln889Profs*11	frameshift insertion	Pathogenic	405908
g.47800648C>T	c.2665C>T	Gln889*	stopgain	Likely_pathogenic	575525
g.47800656CT[2]	c.2677_2678del	p.Leu893Alafs*6	frameshift deletion	Pathogenic	807302
g.47800655_47800657delinsC	c.2672_2674delinsC	Ile891Thrfs*8	frameshift substitution	Pathogenic	94782
g.47800663C>T	c.2680C>T	Gln894*	stopgain	Pathogenic	238917
g.47800673dup	c.2690dup	Asn897Lysfs*3	frameshift insertion	Pathogenic	405910
g.47800670_47800673del	c.2687_2690del	Lys896Ilefs*9	frameshift deletion	Likely_pathogenic	432532
g.47800673_47800674insG	c.2690_2691insG	Asn897Lysfs*3	frameshift insertion	Pathogenic	921457
g.47800676del	c.2693del	Pro898Leufs*8	frameshift deletion	Pathogenic	451284
g.47800675_47800676del	c.2692_2693del	Pro898*	frameshift deletion	Likely_pathogenic	539222
g.47800697T>A	c.2714T>A	Leu905*	stopgain	Pathogenic	94784
g.47800702_47800703del	c.2719_2720del	Val907Argfs*10	frameshift deletion	Pathogenic	94785
g.47800708_47800712del	c.2725_2729del	Leu909Profs*7	frameshift deletion	Pathogenic	536261
g.47800714C>T	c.2731C>T	Arg911*	stopgain	Pathogenic	8e-05
g.47800718G>A	c.2735G>A	Trp912*	stopgain	Pathogenic	392945
g.47800719G>A	c.2736G>A	Trp912*	stopgain	Pathogenic	807306
g.47800722_47800723dup	c.2739_2740dup	Thr914Ilefs*32	frameshift insertion	Pathogenic	496233
g.47800731dup	c.2748dup	Asp917*	frameshift insertion	Pathogenic	518530
g.47800732dup	c.2749dup	Asp917Glyfs*3	frameshift insertion	Pathogenic	922850
g.47800742dup	c.2759dup	Ala921Glyfs*14	frameshift insertion	Pathogenic	630300
g.47800742del	c.2759del	Lys920Argfs*25	frameshift deletion	Pathogenic	419512
g.47800747C>T	c.2764C>T	Arg922*	stopgain	Pathogenic	1e-05
g.47800748del	c.2765del	Arg922Glnfs*23	frameshift deletion	Pathogenic	94789
g.47800751dup	c.2768dup	Thr924Aspfs*11	frameshift insertion	Pathogenic	94790
g.47800755_47800756del	c.2772_2773del	Gly925Thrfs*9	frameshift deletion	Pathogenic	451585
g.47800762dup	c.2779dup	Ile927Asnfs*8	frameshift insertion	Pathogenic	1e-05
g.47800785CT[1]	c.2804_2805del	p.Ser935*	frameshift deletion	Pathogenic	238921
g.47800788dup	c.2805dup	Asp936*	stopgain	Pathogenic	427176
g.47800788_47800789insTT	c.2805_2806insTT	Asp936Leufs*10	frameshift insertion	Pathogenic	232782
g.47800788_47800789del	c.2805_2806del	Asp936Leufs*2	frameshift deletion	Pathogenic	214602
g.47800794T>G	c.2811T>G	Tyr937*	stopgain	Pathogenic	807309
g.47800795del	c.2812del	Asp938Thrfs*7	frameshift deletion	Pathogenic	419514
g.47800798C>T	c.2815C>T	Gln939*	stopgain	Pathogenic	94792
g.47800815_47800816del	c.2832_2833del	Ile944Metfs*4	frameshift deletion	Pathogenic	180080
g.47800825G>T	c.2842G>T	Glu948*	stopgain	Pathogenic	682672
g.47800828_47800829del	c.2845_2846del	Gln949Glufs*16	frameshift deletion	Pathogenic	807312
g.47800829AG[1]	c.2848_2849del	p.Ser950Profs*15	frameshift deletion	Pathogenic	226307
g.47800834_47800841del	c.2851_2858del	Leu951Ilefs*12	frameshift deletion	Pathogenic	94794
g.47800846del	c.2863del	Leu955*	frameshift deletion	Pathogenic	419516
g.47800845C>G	c.2862C>G	Tyr954*	stopgain	Pathogenic	405915
g.47800855C>T	c.2872C>T	Gln958*	stopgain	Likely_pathogenic	1311681
g.47800856del	c.2873del	Gln958Argfs*10	frameshift deletion	Pathogenic	630303
g.47800856_47800857del	c.2873_2874del	Gln958Profs*7	frameshift deletion	Pathogenic	488078
g.47800875T>A	c.2892T>A	Cys964*	stopgain	Pathogenic	790269
g.47800880_47800881dup	c.2897_2898dup	Ile967Profs*2	frameshift insertion	Pathogenic	1059399
g.47800885dup	c.2902dup	Val968Glyfs*7	frameshift insertion	Pathogenic	807318
g.47800889_47800890del	c.2906_2907del	Tyr969Leufs*5	frameshift deletion	Pathogenic	182127
g.47800889A>G	c.2906A>G	Tyr969Cys	missense	Likely_pathogenic	231565
g.47800896dup	c.2913dup	Ile972Aspfs*3	frameshift insertion	Pathogenic	483451
g.47800896del	c.2913del	Ile972Leufs*25	frameshift deletion	Pathogenic	419518
g.47800893G>A	c.2910G>A	Trp970*	stopgain	Pathogenic	419517
g.47800903del	c.2920del	Arg974Glyfs*23	frameshift deletion	Pathogenic	561775
g.47800913dup	c.2930dup	Tyr977*	stopgain	Pathogenic	970057
g.47800914C>A	c.2931C>A	Tyr977*	stopgain	Pathogenic	473204
g.47800914C>G	c.2931C>G	Tyr977*	stopgain	Pathogenic	94797
g.47800915C>T	c.2932C>T	Gln978*	stopgain	Pathogenic	150636
g.47800921G>T	c.2938G>T	Glu980*	stopgain	Likely_pathogenic	1291595
g.47800928del	c.2945del	Pro982Leufs*15	frameshift deletion	Pathogenic	94798
g.47800944dup	c.2961dup	Arg988Serfs*17	frameshift insertion	Pathogenic	922854
g.47800947dup	c.2964dup	Asn989Glnfs*16	frameshift insertion	Pathogenic	151040
g.47800952T>A	c.2969T>A	Leu990*	stopgain	Pathogenic	975062
g.47800957G>T	c.2974G>T	Glu992*	stopgain	Pathogenic	1059400
g.47800959del	c.2976del	Glu993Asnfs*4	frameshift deletion	Pathogenic	94800
g.47800965C>G	c.2982C>G	Tyr994*	stopgain	Pathogenic	630308
g.47800966G>T	c.2983G>T	Glu995*	stopgain	Pathogenic	94802
g.47800967del	c.2984del	Glu995Glyfs*2	frameshift deletion	Pathogenic	94803
g.47800974del	c.2991del	Lys997Asnfs*23	frameshift deletion	Pathogenic	393097
g.47800972A>T	c.2989A>T	Lys997*	stopgain	Pathogenic	405920
g.47800996C>T	c.3013C>T	Arg1005*	stopgain	Pathogenic	1e-05
g.47801001del	c.3018del	Trp1007Glyfs*13	frameshift deletion	Pathogenic	909020
g.47801001C>A	c.3018C>A	Tyr1006*	stopgain	Pathogenic/Likely_pathogenic	518537
g.47801001C>G	c.3018C>G	Tyr1006*	stopgain	Pathogenic	560792
g.47801004del	c.3021del	Trp1007*	stopgain	Pathogenic	419519
g.47801003G>A	c.3020G>A	Trp1007*	stopgain	Pathogenic	94805
g.47801004G>A	c.3021G>A	Trp1007*	stopgain	Pathogenic	630310
g.47801011del	c.3028del	Thr1010Leufs*10	frameshift deletion	Pathogenic	419520
g.47801020_47801024del	c.3037_3041del	Lys1013Valfs*3	frameshift deletion	Pathogenic	152495
g.47801034TC[1]	c.3053_3054del	p.Leu1018Hisfs*4	frameshift deletion	Pathogenic	94808
g.47801047del	c.3064del	Glu1022Lysfs*8	frameshift deletion	Pathogenic	1059401
g.47801047G>T	c.3064G>T	Glu1022*	stopgain	Pathogenic	419522
g.47801050G>T	c.3067G>T	Glu1023*	stopgain	Pathogenic	94810
g.47801061dup	c.3078dup	Val1027Cysfs*13	frameshift insertion	Pathogenic	630315
g.47801063dup	c.3080dup	Ser1028Ilefs*12	frameshift insertion	Pathogenic	807331
g.47801066C>G	c.3083C>G	Ser1028*	stopgain	Pathogenic	405924
g.47801072_47801075del	c.3089_3092del	Lys1030Thrfs*21	frameshift deletion	Pathogenic	518454
g.47801071A>T	c.3088A>T	Lys1030*	stopgain	Pathogenic/Likely_pathogenic	419523
g.47801074dup	c.3091dup	Asp1031Glyfs*9	frameshift insertion	Pathogenic	630316
g.47801080_47801083del	c.3097_3100del	Met1033Glyfs*18	frameshift deletion	Pathogenic	518470
g.47801086C>T	c.3103C>T	Arg1035*	stopgain	Pathogenic	1e-05
g.47801091_47801092del	c.3108_3109del	Phe1037Leufs*2	frameshift deletion	Pathogenic/Likely_pathogenic	518547
g.47801092_47801095del	c.3109_3112del	Phe1037Ilefs*14	frameshift deletion	Pathogenic	561792
g.47801097del	c.3114del	Tyr1038*	stopgain	Pathogenic	419525
g.47801102_47801103del	c.3119_3120del	Phe1040*	frameshift deletion	Pathogenic	94813
g.47801102_47801116delinsAT	c.3119_3133delinsAT	Phe1040Tyrfs*8	frameshift substitution	Pathogenic	419526
g.47801107A>T	c.3124A>T	Lys1042*	stopgain	Pathogenic	807337
g.47801115C>A	c.3132C>A	Tyr1044*	stopgain	Pathogenic	859174
g.47801115C>G	c.3132C>G	Tyr1044*	stopgain	Pathogenic	909023
g.47801117_47801123del	c.3134_3140del	Lys1045Serfs*5	frameshift deletion	Likely_pathogenic	536262
g.47801120_47801121del	c.3137_3138del	Asp1046Valfs*19	frameshift deletion	Pathogenic	561801
g.47801122del	c.3139del	Trp1047Glyfs*5	frameshift deletion	Pathogenic	419528
g.47801123G>A	c.3140G>A	Trp1047*	stopgain	Pathogenic	405925
g.47801125C>T	c.3142C>T	Gln1048*	stopgain	Pathogenic	133037
g.47801132del	c.3149del	Ala1050Valfs*2	frameshift deletion	Pathogenic	393362
g.47801134_47801135dup	c.3151_3152dup	Glu1052*	frameshift insertion	Pathogenic	807342
g.47801136AG[1]	c.3155_3156del	p.Glu1052Valfs*13	frameshift deletion	Pathogenic	94814
g.47801137G>T	c.3154G>T	Glu1052*	stopgain	Likely_pathogenic	611030
g.47801139GT[1]	c.3158_3159del	p.Cys1053Tyrfs*12	frameshift deletion	Pathogenic	1059402
g.47801142dup	c.3159dup	Ile1054Tyrfs*12	frameshift insertion	Pathogenic	473192
g.47801142T>A	c.3159T>A	Cys1053*	stopgain	Pathogenic	451292
g.47801146dup	c.3163dup	Ala1055Glyfs*11	frameshift insertion	Pathogenic/Likely_pathogenic	238932
g.47801146G>C	c.3163G>C	Ala1055Pro	missense	Likely_pathogenic	132404
g.47801155G>C	c.3172G>C	Asp1058His	missense	Likely_pathogenic	214603
g.47801156G>A	c.3172+1G>A		splicing	Pathogenic	419530
g.47801156G>C	c.3172+1G>C		splicing	Likely_pathogenic	815244
g.47801156G>T	c.3172+1G>T		splicing	Likely_pathogenic	94818
g.47801157T>G	c.3172+2T>G		splicing	Pathogenic	850867
g.47802987_47805255del	c.3173-433_3556+228del		nonframeshift deletion	Pathogenic	94822
g.47803419_47803420del	c.3173-1_3173del		splicing	Pathogenic	94821
g.47803418A>C	c.3173-2A>C		splicing	Likely_pathogenic	518460
g.47803418A>T	c.3173-2A>T		splicing	Pathogenic	481656
g.47803419G>A	c.3173-1G>A		splicing	Likely_pathogenic	419531
g.47803419G>C	c.3173-1G>C		splicing	Pathogenic/Likely_pathogenic	51639
g.47803429del	c.3182del	Leu1061Argfs*18	frameshift deletion	Pathogenic	94823
g.47803435T>G	c.3188T>G	Leu1063Arg	missense	Pathogenic	393000
g.47803442_47803446del	c.3195_3199del	Asn1065Lysfs*5	frameshift deletion	Pathogenic	976237
g.47803442_47803445del	c.3195_3198del	Asn1065Lysfs*13	frameshift deletion	Pathogenic	94824
g.47803443TA[3]	c.3198_3199dup	p.Ser1067Ilefs*13	frameshift insertion	Pathogenic	94825
g.47803443TA[1]	c.3198_3199del	p.Tyr1066*	frameshift deletion	Pathogenic	151317
g.47803449C>T	c.3202C>T	Arg1068*	stopgain	Pathogenic	94826
g.47803456dup	c.3209dup	Asp1071*	frameshift insertion	Pathogenic	807343
g.47803455_47803456dup	c.3208_3209dup	Asp1071Valfs*9	frameshift insertion	Pathogenic	807344
g.47803456del	c.3209del	Gly1070Valfs*9	frameshift deletion	Pathogenic	630320
g.47803462_47803469del	c.3215_3222del	Gly1072Valfs*18	frameshift deletion	Likely_pathogenic	358724
g.47803467_47803468del	c.3220_3221del	Met1074Valfs*18	frameshift deletion	Pathogenic	427181
g.47803468del	c.3221del	Met1074Serfs*5	frameshift deletion	Pathogenic	94830
g.47803470dup	c.3223dup	Cys1075Leufs*18	frameshift insertion	Pathogenic	630321
g.47803473dup	c.3226dup	Arg1076Profs*17	frameshift insertion	Pathogenic	536263
g.47803473C>T	c.3226C>T	Arg1076Cys	missense	Likely_pathogenic	94831
g.47803485_47803486del	c.3238_3239del	Leu1080Valfs*12	frameshift deletion	Pathogenic	214606
g.47803485del	c.3238del	Leu1080Cysfs*10	frameshift deletion	Pathogenic	451611
g.47803489del	c.3242del	Leu1081Cysfs*9	frameshift deletion	Pathogenic	807346
g.47803499dup	c.3252dup	Thr1085Tyrfs*8	frameshift insertion	Pathogenic	473202
g.47803500dup	c.3253dup	Thr1085Asnfs*8	frameshift insertion	Pathogenic	518504
g.47803500del	c.3253del	Thr1085Profs*5	frameshift deletion	Pathogenic	393003
g.47803508dup	c.3261dup	Phe1088Leufs*5	frameshift insertion	Pathogenic	94838
g.47803507_47803508dup	c.3260_3261dup	Phe1088Profs*3	frameshift insertion	Pathogenic	419535
g.47803500_47803501insT	c.3253_3254insT	Thr1085Ilefs*8	frameshift insertion	Pathogenic	807347
g.47803500delinsTC	c.3253delinsTC	Thr1085Serfs*8	frameshift substitution	Pathogenic	419534
g.47803508del	c.3261del	Phe1088Serfs*2	frameshift deletion	Pathogenic	94837
g.47803501_47803502delinsA	c.3254_3255delinsA	Thr1085Asnfs*5	frameshift substitution	Pathogenic	807348
g.47803501_47803502delinsT	c.3254_3255delinsT	Thr1085Ilefs*5	frameshift substitution	Pathogenic	536264
g.47803506_47803507insT	c.3259_3260insT	Pro1087Leufs*6	frameshift insertion	Pathogenic	94835
g.47803510dup	c.3263dup	Glu1090Argfs*3	frameshift insertion	Pathogenic	94839
g.47803515_47803521del	c.3268_3274del	Glu1090Lysfs*23	frameshift deletion	Pathogenic	94840
g.47803514dup	c.3267dup	Glu1090Argfs*3	frameshift insertion	Pathogenic	359393
g.47803514_47803515insC	c.3267_3268insC	Glu1090Argfs*3	frameshift insertion	Pathogenic	182149
g.47803520dup	c.3273dup	Lys1092*	frameshift insertion	Pathogenic	94841
g.47803523dup	c.3276dup	Gly1093Argfs*15	frameshift insertion	Pathogenic	560796
g.47803528dup	c.3281dup	Arg1095Thrfs*13	frameshift insertion	Pathogenic	451659
g.47803559dup	c.3312dup	Gly1105Trpfs*3	frameshift insertion	Pathogenic	151381
g.47803559del	c.3312del	Phe1104Leufs*11	frameshift deletion	Pathogenic	94845
g.47803558_47803559del	c.3311_3312del	Phe1104Trpfs*3	frameshift deletion	Pathogenic	94844
g.47803567del	c.3320del	Asp1107Valfs*8	frameshift deletion	Pathogenic	94846
g.47803571dup	c.3324dup	Ile1109Tyrfs*3	frameshift insertion	Pathogenic	94847
g.47803579_47803582dup	c.3332_3335dup	Asp1112Glufs*2	frameshift insertion	Pathogenic	214607
g.47803585_47803589dup	c.3338_3342dup	Ile1115Phefs*2	frameshift insertion	Pathogenic	826764
g.47803588_47803589insC	c.3341_3342insC	Ile1115Asnfs*4	frameshift insertion	Pathogenic	94848
g.47803602G>T	c.3355G>T	Glu1119*	stopgain	Pathogenic	94849
g.47803603_47803605delinsGAT	c.3356_3358delinsGAT	Glu1119_Leu1360delinsGly	stopgain	Likely_pathogenic	419538
g.47803605G>T	c.3358G>T	Glu1120*	stopgain	Pathogenic	419539
g.47803608G>T	c.3361G>T	Glu1121*	stopgain	Pathogenic	807356
g.47803618dup	c.3371dup	Asn1124Lysfs*40	frameshift insertion	Likely_pathogenic	539224
g.47803614G>T	c.3367G>T	Glu1123*	stopgain	Pathogenic	94850
g.47803618del	c.3371del	Asn1124Metfs*21	frameshift deletion	Pathogenic	518511
g.47803624_47803625del	c.3377_3378del	Lys1126Serfs*37	frameshift deletion	Pathogenic	473200
g.47803626_47803690del	c.3379_3438+5del		nonframeshift deletion	Pathogenic	94851
g.47803630_47803631dup	c.3383_3384dup	Cys1129Ilefs*17	frameshift insertion	Pathogenic	630332
g.47803633_47803635del	c.3386_3388del	Cys1129_Val1130delinsLeu	nonframeshift deletion	Pathogenic	94853
g.47803644dup	c.3397dup	Thr1133Asnfs*31	frameshift insertion	Pathogenic	1165626
g.47803646_47803650del	c.3399_3403del	Gly1134Lysfs*28	frameshift deletion	Pathogenic	953132
g.47803645del	c.3398del	Thr1133Metfs*12	frameshift deletion	Pathogenic	451453
g.47803663dup	c.3416dup	Lys1140Glnfs*24	frameshift insertion	Pathogenic/Likely_pathogenic	182160
g.47803663del	c.3416del	Gly1139Alafs*6	frameshift deletion	Pathogenic	150880
g.47803661_47803663del	c.3414_3416del	Gly1139del	nonframeshift deletion	Likely_pathogenic	974938
g.47803664del	c.3417del	Lys1140Serfs*5	frameshift deletion	Pathogenic	789436
g.47803666dup	c.3419dup	Ser1141Valfs*23	frameshift insertion	Pathogenic	807364
g.47803669del	c.3422del	Ser1141Leufs*4	frameshift deletion	Pathogenic	536265
g.47803671del	c.3424del	Thr1142Argfs*3	frameshift deletion	Pathogenic	1059403
g.47803682del	c.3435del	Arg1145Serfs*6	frameshift deletion	Pathogenic	212259
g.47803683C>T	c.3436C>T	Gln1146*	stopgain	Pathogenic	94856
g.47803686G>A	c.3438+1G>A		splicing	Likely_pathogenic	94860
g.47804908_47805028del	c.3439-2_3556+1del		frameshift deletion	Pathogenic	1037268
g.47804908A>G	c.3439-2A>G		splicing	Likely_pathogenic	94865
g.47804908A>T	c.3439-2A>T		splicing	Likely_pathogenic	419545
g.47804909G>T	c.3439-1G>T		splicing	Likely_pathogenic	94864
g.47804914del	c.3443del	Gly1148Alafs*3	frameshift deletion	Pathogenic	451661
g.47804920T>A	c.3449T>A	Leu1150*	stopgain	Pathogenic	359501
g.47804923C>A	c.3452C>A	Ala1151Asp	missense	Likely_pathogenic	419547
g.47804934C>T	c.3463C>T	Gln1155*	stopgain	Pathogenic/Likely_pathogenic	473212
g.47804946del	c.3475del	Tyr1159Thrfs*25	frameshift deletion	Pathogenic	807368
g.47804947dup	c.3476dup	Tyr1159*	stopgain	Pathogenic	151632
g.47804948del	c.3477del	Tyr1159*	stopgain	Pathogenic	419548
g.47804948C>A	c.3477C>A	Tyr1159*	stopgain	Pathogenic/Likely_pathogenic	98485
g.47804948C>G	c.3477C>G	Tyr1159*	stopgain	Pathogenic	238946
g.47804958G>T	c.3487G>T	Glu1163*	stopgain	Pathogenic	94873
g.47804962dup	c.3491dup	Cys1165Valfs*7	frameshift insertion	Pathogenic/Likely_pathogenic	231577
g.47804962_47804963insA	c.3491_3492insA	Cys1165Valfs*7	frameshift insertion	Pathogenic	1059404
g.47804980_47804989del	c.3509_3518del	Ile1170Serfs*11	frameshift deletion	Pathogenic	536266
g.47804981_47804982insTAA	c.3510_3511insTAA	Asp1171*	stopgain	Pathogenic	826768
g.47804982_47804983del	c.3511_3512del	Asp1171*	frameshift deletion	Pathogenic	94875
g.47804984_47804985del	c.3513_3514del	Asp1171Glufs*5	frameshift deletion	Pathogenic	94877
g.47804984_47804994del	c.3513_3523del	Arg1172*	frameshift deletion	Pathogenic	451470
g.47804985dup	c.3514dup	Arg1172Lysfs*5	frameshift insertion	Pathogenic	8e-05
g.47804985_47804986insAA	c.3514_3515insAA	Arg1172Lysfs*13	frameshift insertion	Pathogenic	8e-05
g.47804985AG[1]	c.3516_3517del	p.Arg1172Serfs*4	frameshift deletion	Pathogenic	98486
g.47804987_47804990del	c.3516_3519del	Arg1172Serfs*11	frameshift deletion	Pathogenic	94879
g.47804990_47804993dup	c.3519_3522dup	Thr1175Valfs*3	frameshift insertion	Pathogenic	94882
g.47804990_47804991insA	c.3519_3520insA	Phe1174Ilefs*3	frameshift insertion	Pathogenic	94881
g.47804994_47804995dup	c.3523_3524dup	Arg1176Leufs*9	frameshift insertion	Pathogenic	180094
g.47804993_47804995delinsAT	c.3522_3524delinsAT	Phe1174Leufs*10	frameshift substitution	Pathogenic	630338
g.47804997A>T	c.3526A>T	Arg1176*	stopgain	Pathogenic	221301
g.47804999_47805003del	c.3528_3532del	Leu1177Cysfs*9	frameshift deletion	Pathogenic/Likely_pathogenic	214608
g.47805002_47805009del	c.3531_3538del	Gly1178Argfs*7	frameshift deletion	Pathogenic	1059406
g.47805010CAGA[1]	c.3543_3546del	p.Asp1181Glufs*2	frameshift deletion	Pathogenic/Likely_pathogenic	451635
g.47805010C>G	c.3539C>G	Ser1180*	stopgain	Pathogenic	2e-05
g.47805025_47805029del	c.3554_3556+2del		frameshift deletion	Pathogenic	1037269
g.47805025C>G	c.3554C>G	Ser1185*	stopgain	Pathogenic	807378
g.47805026_47805027del	c.3555_3556del	Gly1186*	frameshift deletion	Pathogenic	518473
g.47805028del	c.3556+1del		frameshift deletion	Pathogenic/Likely_pathogenic	405943
g.47805030_47805040del	c.3556+3_3556+13del		splicing	Likely_pathogenic	94886
g.47805028G>A	c.3556+1G>A		splicing	Pathogenic	393026
g.47805028G>C	c.3556+1G>C		splicing	Likely_pathogenic	560814
g.47805028G>T	c.3556+1G>T		splicing	Pathogenic	650973
g.47805029T>C	c.3556+2T>C		splicing	Likely_pathogenic	850869
g.47805031_47805035del	c.3556+4_3556+8del		intronic	Likely_pathogenic	815246
g.47805615_47805634del	c.3557-3_3573del		frameshift deletion	Likely_pathogenic	1037271
g.47805616A>T	c.3557-2A>T		splicing	Likely_pathogenic	558221
g.47805617G>C	c.3557-1G>C		splicing	Likely_pathogenic	419553
g.47805617G>T	c.3557-1G>T		splicing	Likely_pathogenic	518475
g.47805622_47805626dup	c.3561_3565dup	Thr1189Lysfs*8	frameshift insertion	Pathogenic	807379
g.47805623del	c.3562del	Ser1188Valfs*7	frameshift deletion	Pathogenic	473257
g.47805623_47805626dup	c.3562_3565dup	Thr1189Lysfs*6	frameshift insertion	Pathogenic	182169
g.47805624dup	c.3563dup	Ser1188Argfs*6	frameshift insertion	Pathogenic	536267
g.47805628_47805629del	c.3567_3568del	Phe1191Cysfs*2	frameshift deletion	Pathogenic	909046
g.47805634dup	c.3573dup	Val1192Cysfs*2	frameshift insertion	Pathogenic	359365
g.47805635del	c.3574del	Val1192Leufs*3	frameshift deletion	Pathogenic/Likely_pathogenic	483555
g.47805638_47805642del	c.3577_3581del	Glu1193Lysfs*2	frameshift deletion	Pathogenic	393376
g.47805638_47805641dup	c.3577_3580dup	Leu1194*	frameshift insertion	Pathogenic	451638
g.47805638del	c.3577del	Glu1193Asnfs*2	frameshift deletion	Pathogenic	419555
g.47805640dup	c.3579dup	Leu1194Ilefs*3	frameshift insertion	Pathogenic	975063
g.47805647G>T	c.3586G>T	Glu1196*	stopgain	Pathogenic	799304
g.47805661dup	c.3600dup	Leu1201Thrfs*14	frameshift insertion	Pathogenic	1059407
g.47805666TGCA[1]	c.3609_3612del	p.His1203Glnfs*12	frameshift deletion	Pathogenic	94899
g.47805678CA[1]	c.3619_3620del	p.His1207Phefs*7	frameshift deletion	Pathogenic	807386
g.47805683dup	c.3622dup	Ser1208Phefs*7	frameshift insertion	Pathogenic	473384
g.47805687_47805688del	c.3626_3627del	Leu1209Argfs*5	frameshift deletion	Likely_pathogenic	214610
g.47805694dup	c.3633dup	Val1212Cysfs*3	frameshift insertion	Pathogenic	23980
g.47805693T>C	c.3632T>C	Leu1211Pro	missense	Pathogenic	220980
g.47805694_47805707dup	c.3633_3646dup	Gly1216Valfs*5	frameshift insertion	Pathogenic	805310
g.47805696dup	c.3635dup	Asp1213Glyfs*2	frameshift insertion	Pathogenic	94901
g.47805707_47805710del	c.3646_3646+3del		stopgain	Likely_pathogenic	94907
g.47805708dup	c.3646+1dup	Arg1217Lysfs*7	frameshift insertion	Likely_pathogenic	518524
g.47805707G>A	c.3646G>A	Gly1216Arg	missense	Likely_pathogenic	419561
g.47805707G>C	c.3646G>C	Gly1216Arg	missense	Likely_pathogenic	790273
g.47805708G>C	c.3646+1G>C		splicing	Likely_pathogenic	1055252
g.47805708G>T	c.3646+1G>T		splicing	Likely_pathogenic	486937
g.47805709T>C	c.3646+2T>C		splicing	Likely_pathogenic	451475
g.47806167_47806241del	c.3647-37_3684del		frameshift deletion	Likely_pathogenic	1055253
g.47806198_47806203del	c.3647-6_3647-1del		splicing	Likely_pathogenic	94914
g.47806202_47806641del	c.3647-2_3991del		frameshift deletion	Pathogenic	1037272
g.47806202A>C	c.3647-2A>C		splicing	Pathogenic	1e-05
g.47806204del	c.3647del	Gly1216Glufs*12	splicing	Pathogenic/Likely_pathogenic	405949
g.47806203G>A	c.3647-1G>A		splicing	Pathogenic	94908
g.47806203G>C	c.3647-1G>C		splicing	Pathogenic/Likely_pathogenic	915592
g.47806206_47806212del	c.3649_3655del	Arg1217Leufs*9	frameshift deletion	Pathogenic	1059408
g.47806206AG[3]	c.3651_3652dup	p.Gly1218Glufs*11	frameshift insertion	Pathogenic	909049
g.47806212_47806215delinsCC	c.3655_3658delinsCC	Thr1219Profs*4	frameshift substitution	Pathogenic	953135
g.47806217_47806220dup	c.3660_3663dup	Phe1222Asnfs*3	frameshift insertion	Pathogenic/Likely_pathogenic	1e-05
g.47806235_47806263dup	c.3678_3706dup	Ala1236Glufs*2	frameshift insertion	Pathogenic	94918
g.47806242_47806243insCCAA	c.3685_3686insCCAA	Asn1229Thrfs*6	frameshift insertion	Likely_pathogenic	1275263
g.47806247del	c.3690del	Val1231Leufs*9	frameshift deletion	Pathogenic	180097
g.47806251_47806254dup	c.3694_3697dup	Lys1233Serfs*2	frameshift insertion	Pathogenic	1059410
g.47806250_47806251insTA	c.3693_3694insTA	Val1232*	stopgain	Pathogenic	826779
g.47806253dup	c.3696dup	Lys1233*	frameshift insertion	Pathogenic	451322
g.47806256dup	c.3699dup	Glu1234Argfs*4	frameshift insertion	Pathogenic	943032
g.47806256_47806259dup	c.3699_3702dup	Leu1235Argfs*4	frameshift insertion	Pathogenic/Likely_pathogenic	214615
g.47806255_47806259dup	c.3698_3702dup	Leu1235Lysfs*7	frameshift insertion	Pathogenic	419564
g.47806256del	c.3699del	Glu1234Asnfs*6	frameshift deletion	Pathogenic	558594
g.47806256_47806259del	c.3699_3702del	Lys1233Asnfs*6	frameshift deletion	Pathogenic	45255
g.47806256_47806262dup	c.3699_3705dup	Ala1236Argfs*4	frameshift insertion	Pathogenic	473232
g.47806258_47806263dup	c.3701_3706dup	Glu1234_Leu1235dup	nonframeshift insertion	Likely_pathogenic	419565
g.47806257G>T	c.3700G>T	Glu1234*	stopgain	Pathogenic	909050
g.47806266GA[4]	c.3709_3712dup	p.Thr1238Argfs*38	frameshift insertion	Pathogenic	1059412
g.47806266GA[1]	c.3711_3712del	p.Glu1237Aspfs*37	frameshift deletion	Pathogenic	1059411
g.47806271TA[1]	c.3716_3717del	p.Ile1239Lysfs*35	frameshift deletion	Pathogenic	405951
g.47806274_47806278dup	c.3717_3721dup	Cys1241*	frameshift insertion	Pathogenic	238948
g.47806273dup	c.3716dup	Cys1241Metfs*34	frameshift insertion	Pathogenic	419566
g.47806281_47806283del	c.3724_3726del	Arg1242del	nonframeshift deletion	Likely_pathogenic	94924
g.47806282_47806294del	c.3725_3737del	Arg1242Glnfs*7	frameshift deletion	Pathogenic	94927
g.47806282G>A	c.3725G>A	Arg1242His	missense	Pathogenic/Likely_pathogenic	1e-05
g.47806286_47806289dup	c.3729_3732dup	Phe1245Ilefs*31	frameshift insertion	Pathogenic	94928
g.47806292_47806326del	c.3735_3769del	Thr1247Lysfs*16	frameshift deletion	Pathogenic	558225
g.47806289_47806292dup	c.3732_3735dup	Ser1246Ilefs*30	frameshift insertion	Pathogenic/Likely_pathogenic	405952
g.47806290_47806296dup	c.3733_3739dup	Thr1247Ilefs*30	frameshift insertion	Likely_pathogenic	916878
g.47806299_47806302dup	c.3742_3745dup	Tyr1249Serfs*27	frameshift insertion	Pathogenic	611031
g.47806295_47806316inv	c.3738_3759inv	His1248_Leu1360delinsAsnGluTrp	stopgain	Pathogenic	451642
g.47806301_47806330del	c.3744_3773del	His1248_Ser1257del	nonframeshift deletion	Pathogenic/Likely_pathogenic	214616
g.47806301_47806310dup	c.3744_3753dup	Val1253Profs*25	frameshift insertion	Pathogenic	405954
g.47806300_47806301insT	c.3743_3744insT	Tyr1249Leufs*26	frameshift insertion	Pathogenic	182178
g.47806303_47806306dup	c.3746_3749dup	His1250Glnfs*26	frameshift insertion	Pathogenic	133047
g.47806310_47806313dup	c.3753_3756dup	Val1253Ilefs*23	frameshift insertion	Pathogenic/Likely_pathogenic	1e-05
g.47806314_47806324del	c.3757_3767del	Val1253Phefs*18	frameshift deletion	Likely_pathogenic	480463
g.47806314_47806315insA	c.3757_3758insA	Val1253Aspfs*22	frameshift insertion	Pathogenic	94930
g.47806318_47806321dup	c.3761_3764dup	Asp1255Glufs*21	frameshift insertion	Pathogenic	807398
g.47806323dup	c.3766dup	Tyr1256Leufs*19	frameshift insertion	Pathogenic	405955
g.47806323del	c.3766del	Tyr1256Ilefs*9	frameshift deletion	Pathogenic	922866
g.47806325T>G	c.3768T>G	Tyr1256*	stopgain	Pathogenic	94932
g.47806329C>T	c.3772C>T	Gln1258*	stopgain	Pathogenic	94933
g.47806332_47806333del	c.3775_3776del	Asn1259Cysfs*15	frameshift deletion	Pathogenic	630352
g.47806346_47806347insTAGC	c.3789_3790insTAGC	Leu1264*	stopgain	Pathogenic	419570
g.47806349del	c.3792del	Gly1265Aspfs*7	frameshift deletion	Pathogenic	473269
g.47806351dup	c.3794dup	His1266Thrfs*9	frameshift insertion	Pathogenic	807403
g.47806350G>T	c.3793G>T	Gly1265*	stopgain	Pathogenic	630353
g.47806355_47806384del	c.3798_3801+26del		frameshift deletion	Pathogenic	94936
g.47806355_47806367del	c.3798_3801+9del		nonframeshift deletion	Pathogenic/Likely_pathogenic	483564
g.47806354del	c.3797del	His1266Leufs*6	frameshift deletion	Pathogenic	807404
g.47806354AT[1]	c.3799_3800del	p.Met1267Glyfs*7	frameshift deletion	Pathogenic	94937
g.47806359_47806363del	c.3801+1_3801+5del		frameshift deletion	Likely_pathogenic	451331
g.47806359del	c.3801+1del		frameshift deletion	Likely_pathogenic	451657
g.47806359_47806360insGTAT	c.3801+1_3801+2insGTAT		splicing	Likely_pathogenic	1310213
g.47806359G>T	c.3801+1G>T		splicing	Likely_pathogenic	232837
g.47806360T>C	c.3801+2T>C		splicing	Likely_pathogenic	610978
g.47806451G>C	c.3802-1G>C		splicing	Pathogenic	815249
g.47806454dup	c.3804dup	Cys1269Metfs*6	frameshift insertion	Pathogenic	94943
g.47806456_47806468del	c.3806_3818del	Cys1269Leufs*54	frameshift deletion	Pathogenic	909055
g.47806457C>A	c.3807C>A	Cys1269*	stopgain	Pathogenic	1059414
g.47806458_47806474dup	c.3808_3824dup	Cys1275*	stopgain	Pathogenic	630354
g.47806461_47806474del	c.3811_3824del	Val1271*	frameshift deletion	Pathogenic	560827
g.47806459_47806462dup	c.3809_3812dup	Glu1272Glyfs*4	frameshift insertion	Pathogenic	451333
g.47806463dup	c.3813dup	Glu1272Argfs*3	frameshift insertion	Pathogenic	451685
g.47806464_47806477dup	c.3814_3827dup	Asp1277Lysfs*55	frameshift insertion	Pathogenic/Likely_pathogenic	561805
g.47806468dup	c.3818dup	Asn1273Lysfs*2	frameshift insertion	Pathogenic	451686
g.47806466_47806490dup	c.3816_3840dup	Glu1281Lysfs*2	frameshift insertion	Pathogenic	807406
g.47806467AATG[3]	c.3821_3824dup	p.Cys1275*	frameshift insertion	Pathogenic	94945
g.47806472dup	c.3822dup	Cys1275Metfs*2	frameshift insertion	Likely_pathogenic	439575
g.47806470G>T	c.3820G>T	Glu1274*	stopgain	Likely_pathogenic	609165
g.47806477_47806480dup	c.3827_3830dup	Asp1277Glufs*13	frameshift insertion	Pathogenic	393197
g.47806480_47806483del	c.3830_3833del	Asp1277Alafs*49	frameshift deletion	Pathogenic	630355
g.47806482_47806488dup	c.3832_3838dup	Gln1280Profs*11	frameshift insertion	Pathogenic	807410
g.47806487_47806493del	c.3837_3843del	Ser1279Argfs*46	frameshift deletion	Likely_pathogenic	539227
g.47806486_47806499dup	c.3836_3849dup	Thr1284Alafs*48	frameshift insertion	Pathogenic	536268
g.47806489dup	c.3839dup	Glu1281Glyfs*8	frameshift insertion	Pathogenic	807413
g.47806488C>T	c.3838C>T	Gln1280*	stopgain	Pathogenic	94946
g.47806490_47806496del	c.3840_3846del	Glu1281Leufs*44	frameshift deletion	Pathogenic	94948
g.47806491_47806497dup	c.3841_3847dup	Ile1283Argfs*8	frameshift insertion	Pathogenic/Likely_pathogenic	419571
g.47806495del	c.3845del	Thr1282Ilefs*45	frameshift deletion	Pathogenic	1059415
g.47806496dup	c.3846dup	Ile1283Tyrfs*6	frameshift insertion	Pathogenic	232845
g.47806496_47806499dup	c.3846_3849dup	Thr1284Tyrfs*6	frameshift insertion	Pathogenic	419572
g.47806497_47806500dup	c.3847_3850dup	Thr1284Asnfs*6	frameshift insertion	Pathogenic	8e-05
g.47806499del	c.3849del	Thr1284Argfs*43	frameshift deletion	Pathogenic	405957
g.47806497_47806501delinsTA	c.3847_3851delinsTA	Ile1283*	stopgain	Pathogenic	630357
g.47806500_47806507dup	c.3850_3857dup	Tyr1287Argfs*43	frameshift insertion	Pathogenic	393204
g.47806500dup	c.3850dup	Thr1284Asnfs*5	frameshift insertion	Pathogenic/Likely_pathogenic	427187
g.47806501_47806522dup	c.3851_3872dup	Lys1291Asnfs*5	frameshift insertion	Pathogenic	419574
g.47806501_47806502insATTA	c.3851_3852insATTA	Phe1285Leufs*5	frameshift insertion	Pathogenic	214618
g.47806501delinsTTAAT	c.3851delinsTTAAT	Thr1284Ilefs*6	frameshift substitution	Pathogenic	451489
g.47806504_47806511del	c.3854_3861del	Phe1285*	frameshift deletion	Pathogenic	451494
g.47806510_47806523dup	c.3860_3873dup	Gly1292Ilefs*40	frameshift insertion	Pathogenic	1037274
g.47806511T>G	c.3861T>G	Tyr1287*	stopgain	Pathogenic	807415
g.47806514dup	c.3864dup	Phe1289Ilefs*3	frameshift insertion	Pathogenic	238952
g.47806513_47806515dup	c.3863_3865dup	Phe1289*	stopgain	Pathogenic	943034
g.47806513_47806516dup	c.3863_3866dup	Phe1289Leufs*4	frameshift insertion	Pathogenic	214620
g.47806530_47806542del	c.3880_3892del	Cys1294Metfs*29	frameshift deletion	Pathogenic	451697
g.47806528_47806531dup	c.3878_3881dup	Pro1295Leufs*3	frameshift insertion	Pathogenic/Likely_pathogenic	405958
g.47806530del	c.3880del	Cys1294Valfs*33	frameshift deletion	Pathogenic	1037275
g.47806532del	c.3882del	Pro1295Leufs*32	frameshift deletion	Pathogenic	232847
g.47806537_47806543del	c.3887_3893del	Lys1296Metfs*29	frameshift deletion	Pathogenic	94952
g.47806539dup	c.3889dup	Ser1297Lysfs*5	frameshift insertion	Pathogenic	1320706
g.47806536_47806567dup	c.3886_3917dup	Asn1307Lysfs*31	frameshift insertion	Pathogenic	1059418
g.47806541_47806578dup	c.3891_3928dup	Glu1310Alafs*30	frameshift insertion	Pathogenic	807418
g.47806543dup	c.3893dup	Tyr1298*	stopgain	Pathogenic	451667
g.47806547_47806581dup	c.3897_3931dup	Glu1311Alafs*28	frameshift insertion	Pathogenic	405959
g.47806546_47806567dup	c.3896_3917dup	Asn1307Leufs*2	frameshift insertion	Pathogenic	419575
g.47806550_47806595dup	c.3900_3945dup	Gly1316*	frameshift insertion	Likely_pathogenic	611033
g.47806559_47806563dup	c.3909_3913dup	Leu1305Glnfs*24	frameshift insertion	Likely_pathogenic	489588
g.47806560dup	c.3910dup	Arg1304Lysfs*4	frameshift insertion	Pathogenic	931513
g.47806566_47806570dup	c.3916_3920dup	Asn1307Lysfs*22	frameshift insertion	Pathogenic	826786
g.47806566_47806576dup	c.3916_3926dup	Glu1310Leufs*21	frameshift insertion	Likely_pathogenic	611034
g.47806567_47806588dup	c.3917_3938dup	Gln1314*	frameshift insertion	Pathogenic	427188
g.47806568dup	c.3918dup	Asn1307*	stopgain	Pathogenic	94954
g.47806570_47806577dup	c.3920_3927dup	Glu1310Ilefs*20	frameshift insertion	Pathogenic	94955
g.47806570del	c.3920del	Asn1307Ilefs*20	frameshift deletion	Pathogenic	419577
g.47806570_47806573dup	c.3920_3923dup	Pro1309Serfs*11	frameshift insertion	Pathogenic/Likely_pathogenic	654289
g.47806572_47806588dup	c.3922_3938dup	Gln1314Serfs*19	frameshift insertion	Likely_pathogenic	967147
g.47806572_47806590dup	c.3922_3940dup	Gln1314Profs*11	frameshift insertion	Pathogenic	427189
g.47806572_47806594dup	c.3922_3944dup	Lys1315Asnfs*20	frameshift insertion	Pathogenic/Likely_pathogenic	419578
g.47806577_47806607dup	c.3927_3957dup	Ala1320Argfs*9	frameshift insertion	Pathogenic	419579
g.47806576_47806577insGAGA	c.3926_3927insGAGA	Glu1310Argfs*10	frameshift insertion	Pathogenic	451339
g.47806580_47806620dup	c.3930_3970dup	Glu1324Glyfs*17	frameshift insertion	Pathogenic	238955
g.47806580_47806628dup	c.3930_3978dup	Asn1327Glyfs*8	frameshift insertion	Pathogenic	560831
g.47806581del	c.3931del	Glu1311Lysfs*16	frameshift deletion	Pathogenic	558602
g.47806582_47806585dup	c.3932_3935dup	Ile1313Serfs*7	frameshift insertion	Pathogenic	94957
g.47806584_47806587dup	c.3934_3937dup	Ile1313Serfs*7	frameshift insertion	Pathogenic	405960
g.47806583_47806585delinsCA	c.3933_3935delinsCA	Glu1311Aspfs*16	frameshift substitution	Pathogenic	909063
g.47806585_47806604dup	c.3935_3954dup	Lys1319Leufs*15	frameshift insertion	Pathogenic	419580
g.47806586_47806601del	c.3936_3951del	Ile1313Glufs*9	frameshift deletion	Pathogenic/Likely_pathogenic	487006
g.47806588_47806591dup	c.3938_3941dup	Gln1314Hisfs*6	frameshift insertion	Pathogenic	94959
g.47806589dup	c.3939dup	Gln1314Serfs*5	frameshift insertion	Pathogenic	451670
g.47806589_47806590dup	c.3939_3940dup	Gln1314Leufs*14	frameshift insertion	Pathogenic/Likely_pathogenic	180099
g.47806589_47806607dup	c.3939_3957dup	Ala1320Serfs*5	frameshift insertion	Pathogenic	1e-05
g.47806589_47806590insTCAAAAGGGACATAGAAAA	c.3939_3940insTCAAAAGGGACATAGAAAA	Gln1314Serfs*5	stopgain	Pathogenic	214621
g.47806593_47806594dup	c.3943_3944dup	Gly1316Argfs*12	frameshift insertion	Pathogenic	1168928
g.47806596_47806608dup	c.3946_3958dup	Ala1320Glyfs*3	frameshift insertion	Pathogenic	1059419
g.47806590C>T	c.3940C>T	Gln1314*	stopgain	Pathogenic	427190
g.47806596_47806608del	c.3946_3958del	Gly1316Glnfs*7	frameshift deletion	Pathogenic	518576
g.47806601_47806610del	c.3951_3960del	His1317Glnfs*7	frameshift deletion	Pathogenic	473276
g.47806601_47806602dup	c.3951_3952dup	Arg1318Ilefs*10	frameshift insertion	Pathogenic	909066
g.47806601_47806602del	c.3951_3952del	His1317Glnfs*7	frameshift deletion	Pathogenic	419581
g.47806601dup	c.3951dup	Arg1318*	stopgain	Pathogenic	536269
g.47806606_47806624del	c.3956_3974del	Lys1319Argfs*2	frameshift deletion	Pathogenic	561806
g.47806602A>T	c.3952A>T	Arg1318*	stopgain	Likely_pathogenic	654290
g.47806607dup	c.3957dup	Ala1320Serfs*5	frameshift insertion	Pathogenic	427192
g.47806606_47806607dup	c.3956_3957dup	Ala1320Lysfs*8	frameshift insertion	Pathogenic	451347
g.47806607del	c.3957del	Ala1320Glnfs*7	frameshift deletion	Pathogenic	419582
g.47806605_47806630del	c.3955_3980del	Lys1319Serfs*13	frameshift deletion	Pathogenic	232849
g.47806609_47806612del	c.3959_3962del	Ala1320Glufs*6	frameshift deletion	Pathogenic	94962
g.47806610_47806613dup	c.3960_3963dup	Glu1322Lysfs*4	frameshift insertion	Pathogenic	483571
g.47806612GA[4]	c.3962_3965dup	p.Phe1323Argfs*3	frameshift insertion	Pathogenic	953140
g.47806611A>T	c.3961A>T	Arg1321*	stopgain	Likely_pathogenic	1322200
g.47806614_47806630dup	c.3964_3980dup	Asn1327Lysfs*6	frameshift insertion	Pathogenic	1059420
g.47806616dup	c.3966dup	Phe1323Ilefs*2	frameshift insertion	Pathogenic	275543
g.47806614G>T	c.3964G>T	Glu1322*	stopgain	Pathogenic	427193
g.47806622_47806629del	c.3972_3979del	Lys1325Serfs*13	frameshift deletion	Pathogenic	630361
g.47806619_47806629del	c.3969_3979del	Phe1323Leufs*14	frameshift deletion	Pathogenic	94966
g.47806623A>T	c.3973A>T	Lys1325*	stopgain	Pathogenic	393015
g.47806630dup	c.3980dup	Asn1327Lysfs*14	frameshift insertion	Pathogenic	151948
g.47806630_47806633dup	c.3980_3983dup	Leu1330Valfs*12	frameshift insertion	Pathogenic	182191
g.47806634_47806637dup	c.3984_3987dup	Leu1330Valfs*12	frameshift insertion	Pathogenic	94970
g.47806630_47806631delinsTCAG	c.3980_3981delinsTCAG	Asn1327Ilefs*20	frameshift substitution	Pathogenic	1037277
g.47806634_47806635insATCA	c.3984_3985insATCA	Ser1329Ilefs*13	frameshift insertion	Pathogenic	94969
g.47806641C>T	c.3991C>T	Arg1331*	stopgain	Pathogenic	51642
g.47806646_47806649dup	c.3996_3999dup	Arg1334Ilefs*8	frameshift insertion	Likely_pathogenic	518578
g.47806646_47806650dup	c.3996_4000dup	Arg1334Hisfs*14	frameshift insertion	Pathogenic	94972
g.47806649dup	c.3999dup	Arg1334Serfs*7	frameshift insertion	Pathogenic/Likely_pathogenic	214622
g.47806651G>A	c.4001G>A	Arg1334Gln	missense	Pathogenic	94980
g.47806652G>A	c.4001+1G>A		splicing	Likely_pathogenic	1310283
g.47806652G>C	c.4001+1G>C		splicing	Likely_pathogenic	419586
g.47806653T>A	c.4001+2T>A		splicing	Pathogenic	981409
g.47806653T>C	c.4001+2T>C		splicing	Pathogenic	94975
g.47806748_47806771inv	c.4002-31_4002-8inv		intronic	Pathogenic	94988
g.47806773_47806778del	c.4002-6_4002-1del		splicing	Likely_pathogenic	915304
g.47806777A>G	c.4002-2A>G		splicing	Likely_pathogenic	238959
g.47806778G>A	c.4002-1G>A		splicing	Likely_pathogenic	473407

## Sheet: PMS2
Table S2D. Human PMS2 PVs used in the study
Genome position (NC_000007.14)	Transcript (NM_000535.7)	Protein (NP_000526.2)	Variant type	Interpretation	Allele ID
g.5973397_5973713del	c.2446-170_*3del	p.Val816_Asn862delinsSerGlyAlaGlyArgProAlaGlyArgLeuLeuHisLeuProGly	frameshift deletion	Pathogenic	1037789
g.5973397_5975988del	c.2445+1601_*3del	p.Val816_Asn862delinsProProLys	frameshift deletion	Pathogenic	1037790
g.5973397_5973982del	c.2446-440_*2del	p.Val816_Asn862delinsGlySerArgGluCysHisSerProLysAlaGlyValCysValMetGlyLeuCysLysArgLysGlyValAlaValGlnLeuGly	frameshift deletion	Pathogenic	1037791
g.5973397_5975825del	c.2445+1763_*2del	p.Val816_Asn862delinsThrAlaProGlyLeuLysGlnArgPheGlyAlaGlyAsnAspLysArgLysThrTrp	frameshift deletion	Pathogenic	1037792
g.5973399_5973542del	c.2446_2589del	p.Val816_Asn862delinsPro	nonframeshift deletion	Pathogenic	427322
g.5973452C>A	c.2536G>T	p.Gly846*	stopgain	Pathogenic	809032
g.5973458del	c.2533del	p.His845Metfs*6	frameshift deletion	Pathogenic/Likely_pathogenic	407165
g.5973466C>T	c.2522G>A	p.Trp841*	stopgain	Pathogenic/Likely_pathogenic	231660
g.5973486del	c.2506del	p.Glu836Argfs*15	frameshift deletion	Pathogenic	1037794
g.5973482C>A	c.2506G>T	p.Glu836*	stopgain	Pathogenic/Likely_pathogenic	182684
g.5973487_5973488del	c.2500_2501del	p.Met834Glyfs*53	frameshift deletion	Likely_pathogenic	231654
g.5973487_5973488delinsC	c.2500_2501delinsG	p.Met834Glyfs*17	frameshift substitution	Pathogenic	150994
g.5973495_5973496del	c.2492_2493del	p.Ile831Asnfs*56	frameshift deletion	Pathogenic	1037795
g.5973517del	c.2471del	p.Thr824Lysfs*4	frameshift deletion	Pathogenic	809039
g.5973530dup	c.2458dup	p.Thr820Asnfs*4	frameshift insertion	Pathogenic	427323
g.5973543C>A	c.2446-1G>T		splicing	Likely_pathogenic	233472
g.5973543C>T	c.2446-1G>A		splicing	Pathogenic	815383
g.5973544T>C	c.2446-2A>G		splicing	Likely_pathogenic	259869
g.5976004_5977882del	c.2276-113_2445+1596del	p.Ala759_Asn862delinsGluIle	frameshift deletion	Pathogenic	96810
g.5976806_5977856del	c.2276-91_2445+790del	p.Ala759_Asn862delinsValLeuPhe	frameshift deletion	Pathogenic	96811
g.5977079_5977677del	c.2357_2445+510del	p.Ala759Glyfs*8	frameshift deletion	Pathogenic	566916
g.5977586_5980033del	c.2175-1335_2445+4del	p.Pro726_Gln861delinsThrSerGlnArgSerGlyValIleValSerCysLysThrLysValLeuSerSerAlaLysLeuGluGluGluValMetAspPheArgValGly	frameshift deletion	Pathogenic	1037797
g.5977586_5977758del	c.2276-1_2445+2del	p.Ala759_Asn862delinsGluProGlyTrpSerValSerProAspLeuMetIleArgTrpProGlnProProLysValGlnGlyLeuGlnAla	frameshift deletion	Pathogenic	1037798
g.5977587C>A	c.2445+1G>T		splicing	Pathogenic	231656
g.5977587C>G	c.2445+1G>C		splicing	Likely_pathogenic	240100
g.5977587C>T	c.2445+1G>A		splicing	Pathogenic/Likely_pathogenic	474539
g.5977588_5977589insAA	c.2444_2445insTT	p.Val816Trpfs*2	frameshift insertion	Likely_pathogenic	1182241
g.5977589G>A	c.2444C>T	p.Ser815Leu	missense	Likely_pathogenic	3e-05
g.5977620G>A	c.2413C>T	p.Gln805*	stopgain	Pathogenic	474645
g.5977623T>A	c.2410A>T	p.Lys804*	stopgain	Likely_pathogenic	1037799
g.5977629G>A	c.2404C>T	p.Arg802*	stopgain	Pathogenic	24276
g.5977651dup	c.2382dup	p.Gly795Trpfs*29	frameshift insertion	Pathogenic	474518
g.5977653_5977654dup	c.2380_2381dup	p.Gly795Leufs*23	frameshift insertion	Pathogenic	1061097
g.5977669_5977672del	c.2361_2364del	p.Phe788Cysfs*2	frameshift deletion	Pathogenic	96813
g.5977680C>A	c.2353G>T	p.Glu785*	stopgain	Pathogenic	457824
g.5977695dup	c.2341dup	p.Gln781Profs*5	frameshift insertion	Pathogenic	1061098
g.5977705_5977709delinsTCAGC	c.2324_2328delinsGCTGA	p.Asn775_Asn862delinsSer	stopgain	Pathogenic	523123
g.5977714dup	c.2319dup	p.Lys774*	stopgain	Pathogenic	536326
g.5977737T>A	c.2296A>T	p.Lys766*	stopgain	Pathogenic	474552
g.5977758C>G	c.2276-1G>C		missense	Likely_pathogenic	1055679
g.5977759T>G	c.2276-2A>C		missense	Likely_pathogenic	539265
g.5978594A>G	c.2275+2T>C		splicing	Likely_pathogenic	566918
g.5978595C>A	c.2275+1G>T		splicing	Likely_pathogenic	457395
g.5978595C>G	c.2275+1G>C		splicing	Likely_pathogenic	651821
g.5978595C>T	c.2275+1G>A		splicing	Pathogenic	444146
g.5978602C>A	c.2269G>T	p.Glu757*	stopgain	Pathogenic	809057
g.5978623del	c.2249del	p.Gly750Alafs*18	frameshift deletion	Pathogenic	636215
g.5978625TTCT[1]	c.2243_2246del	p.Lys748Metfs*19	frameshift deletion	Pathogenic	96808
g.5978632T>A	c.2239A>T	p.Arg747*	stopgain	Pathogenic	497094
g.5978664del	c.2208del	p.Ala737Leufs*3	frameshift deletion	Pathogenic	1061099
g.5978679_5978683del	c.2192_2196del	p.Leu731Cysfs*3	frameshift deletion	Pathogenic	96806
g.5978679A>C	c.2192T>G	p.Leu731*	stopgain	Pathogenic	396341
g.5978679A>T	c.2192T>A	p.Leu731*	stopgain	Pathogenic	474545
g.5978687del	c.2184del	p.Leu729Serfs*3	frameshift deletion	Pathogenic	427324
g.5978691dup	c.2180dup	p.Thr728Aspfs*8	frameshift insertion	Pathogenic	809061
g.5978692G>A	c.2179C>T	p.Gln727*	stopgain	Pathogenic	1061100
g.5978697C>G	c.2175-1G>C		splicing	Likely_pathogenic	561655
g.5982823C>G	c.2174+1G>C		splicing	Pathogenic	1061101
g.5982823C>T	c.2174+1G>A		splicing	Pathogenic	96804
g.5982842del	c.2156del	p.Gln719Argfs*6	frameshift deletion	Pathogenic	182699
g.5982843G>A	c.2155C>T	p.Gln719*	stopgain	Pathogenic	233486
g.5982856_5982870delinsTATACGA	c.2128_2142delinsTCGTATA	p.Glu710Serfs*23	frameshift substitution	Pathogenic	561657
g.5982858G>A	c.2140C>T	p.Gln714*	stopgain	Pathogenic	369177
g.5982861G>A	c.2137C>T	p.Gln713*	stopgain	Pathogenic	233487
g.5982876del	c.2123del	p.Asn708Thrfs*17	frameshift deletion	Pathogenic	561660
g.5982882del	c.2117del	p.Lys706Serfs*19	frameshift deletion	Pathogenic	152479
g.5982885C>A	c.2113G>T	p.Glu705*	stopgain	Pathogenic	809065
g.5982885C>T	c.2113G>A	p.Glu705Lys	missense	Pathogenic/Likely_pathogenic	0.00012
g.5982957G>A	c.2041C>T	p.Gln681*	stopgain	Pathogenic	933947
g.5982975C>A	c.2023G>T	p.Glu675*	stopgain	Pathogenic	636223
g.5982982del	c.2016del	p.Met672Ilefs*16	frameshift deletion	Pathogenic	457197
g.5982992C>T	c.2007-1G>A		splicing	Likely_pathogenic	96801
g.5982992_5982993delinsTG	c.2007-2_2007-1delinsCA		splicing	Likely_pathogenic	920527
g.5982992_5982995delinsGTGT	c.2007-4_2007-1delinsACAC		splicing	Likely_pathogenic	564336
g.5982993T>G	c.2007-2A>C		splicing	Pathogenic/Likely_pathogenic	151965
g.5986758_5986762del	c.2006_2006+4del	p.Ile668*	frameshift deletion	Likely_pathogenic	1055680
g.5986757_5987621del	c.1145-1_2006+2del	p.Gly382_Asn862delinsValGlnValIleLeuLeuProHisSerHisSerPro	frameshift deletion	Pathogenic	1037801
g.5986759_5988604del	c.1145-982_2006+2del	p.Gly382_Asn862delinsAlaPheLeuThrProLeuSerCysLeuPhePhe	frameshift deletion	Pathogenic	1037802
g.5986758C>G	c.2006+1G>C		splicing	Likely_pathogenic	457415
g.5986758C>T	c.2006+1G>A		splicing	Likely_pathogenic	457201
g.5986761del	c.2005del	p.Ser669Valfs*19	frameshift deletion	Pathogenic	495334
g.5986764CT[1]	c.2001_2002del	p.Glu667Aspfs*3	frameshift deletion	Pathogenic	474690
g.5986778C>A	c.1987G>T	p.Glu663*	stopgain	Pathogenic	444147
g.5986784C>A	c.1981G>T	p.Glu661*	stopgain	Pathogenic	182709
g.5986798dup	c.1970dup	p.Asn657Lysfs*7	frameshift insertion	Pathogenic	407176
g.5986798del	c.1970del	p.Asn657Ilefs*8	frameshift deletion	Pathogenic/Likely_pathogenic	487220
g.5986806A>T	c.1959T>A	p.Cys653*	stopgain	Pathogenic	522968
g.5986826T>A	c.1939A>T	p.Lys647*	stopgain	Pathogenic	1e-05
g.5986828del	c.1938del	p.Lys647Serfs*18	frameshift deletion	Likely_pathogenic	1320685
g.5986829del	c.1936del	p.Arg646Glyfs*19	frameshift deletion	Pathogenic	833742
g.5986836_5986837del	c.1929_1930del	p.Asn644Leufs*5	frameshift deletion	Pathogenic	933948
g.5986838G>A	c.1927C>T	p.Gln643*	stopgain	Pathogenic	8e-05
g.5986856_5986860del	c.1909_1913del	p.Gln637Lysfs*2	frameshift deletion	Pathogenic	617371
g.5986853del	c.1912del	p.Gln638Lysfs*27	frameshift deletion	Pathogenic	611076
g.5986853G>A	c.1912C>T	p.Gln638*	stopgain	Pathogenic	396025
g.5986853_5986854delinsAT	c.1911_1912delinsAT	p.Gln638*	stopgain	Likely_pathogenic	917008
g.5986856G>A	c.1909C>T	p.Gln637*	stopgain	Pathogenic/Likely_pathogenic	487320
g.5986857del	c.1908del	p.Gln637Serfs*28	frameshift deletion	Pathogenic	617372
g.5986863_5986873delinsTTTA	c.1892_1902delinsTAAA	p.Gln631Leufs*32	frameshift substitution	Pathogenic	562037
g.5986868del	c.1897del	p.His633Ilefs*32	frameshift deletion	Pathogenic	833745
g.5986874G>A	c.1891C>T	p.Gln631*	stopgain	Pathogenic	396356
g.5986881del	c.1885del	p.Ile629*	stopgain	Pathogenic	933951
g.5986883G>A	c.1882C>T	p.Arg628*	stopgain	Pathogenic	3e-05
g.5986888_5986891delinsCCT	c.1874_1877delinsAGG	p.Leu625*	stopgain	Pathogenic	536327
g.5986893del	c.1874del	p.Leu625*	stopgain	Pathogenic	182719
g.5986901_5986902del	c.1864_1865del	p.Met622Glufs*5	frameshift deletion	Pathogenic	395940
g.5986902del	c.1863del	p.Met622*	frameshift deletion	Pathogenic	536328
g.5986911del	c.1855del	p.Asp619Thrfs*4	frameshift deletion	Pathogenic	833746
g.5986925dup	c.1842dup	p.Val615Serfs*13	frameshift insertion	Pathogenic	833748
g.5986925T>A	c.1840A>T	p.Lys614*	stopgain	Pathogenic	96793
g.5986933dup	c.1833dup	p.Asn612*	stopgain	Pathogenic	1061102
g.5986937dup	c.1831dup	p.Ile611Asnfs*2	frameshift insertion	Pathogenic	96792
g.5986955G>A	c.1810C>T	p.Gln604*	stopgain	Pathogenic	833750
g.5986963G>C	c.1802C>G	p.Ser601*	stopgain	Pathogenic	833751
g.5986973G>A	c.1792C>T	p.Gln598*	stopgain	Pathogenic	945726
g.5986990del	c.1778del	p.Lys593Serfs*2	frameshift deletion	Pathogenic/Likely_pathogenic	231662
g.5986997del	c.1768del	p.Ile590Phefs*5	frameshift deletion	Pathogenic	96789
g.5987017dup	c.1750dup	p.Ile584Asnfs*6	frameshift insertion	Pathogenic	221712
g.5987020del	c.1746del	p.Glu583Lysfs*12	frameshift deletion	Pathogenic	523330
g.5987021_5987022del	c.1744_1745del	p.Glu582Argfs*7	frameshift deletion	Pathogenic	945728
g.5987027del	c.1743del	p.Glu582Lysfs*13	frameshift deletion	Pathogenic	359650
g.5987027T>A	c.1738A>T	p.Lys580*	stopgain	Pathogenic	96787
g.5987031del	c.1737del	p.Phe579Leufs*16	frameshift deletion	Pathogenic	910922
g.5987033_5987034delinsACT	c.1731_1732delinsAGT	p.Arg578Valfs*3	frameshift substitution	Pathogenic/Likely_pathogenic	24283
g.5987037dup	c.1730dup	p.Arg578Alafs*3	frameshift insertion	Pathogenic	96785
g.5987047del	c.1721del	p.Pro574Glnfs*21	frameshift deletion	Pathogenic/Likely_pathogenic	790740
g.5987057dup	c.1709dup	p.Asn570Lysfs*11	frameshift insertion	Pathogenic	833754
g.5987066G>A	c.1699C>T	p.Gln567*	stopgain	Pathogenic	536330
g.5987075_5987081del	c.1687_1693del	p.Arg563Cysfs*30	frameshift deletion	Pathogenic	407183
g.5987078G>A	c.1687C>T	p.Arg563*	stopgain	Pathogenic	138806
g.5987093del	c.1672del	p.Thr558Profs*37	frameshift deletion	Pathogenic	562045
g.5987112G>T	c.1653C>A	p.Cys551*	stopgain	Pathogenic	396031
g.5987130dup	c.1639dup	p.Ser547Phefs*15	frameshift insertion	Pathogenic	617379
g.5987129_5987130del	c.1638_1639del	p.Ser547Argfs*14	frameshift deletion	Pathogenic	212594
g.5987130AG[1]	c.1634_1635del	p.Ser545Phefs*16	frameshift deletion	Likely_pathogenic	487322
g.5987159G>A	c.1606C>T	p.Gln536*	stopgain	Pathogenic	474571
g.5987174C>A	c.1591G>T	p.Glu531*	stopgain	Pathogenic	240115
g.5987185del	c.1583del	p.Gly528Alafs*67	frameshift deletion	Pathogenic	933954
g.5987185_5987186del	c.1579_1580del	p.Arg527Glyfs*14	frameshift deletion	Pathogenic	407186
g.5987186del	c.1579del	p.Arg527Glyfs*68	frameshift deletion	Pathogenic	457434
g.5987192del	c.1576del	p.Asp526Thrfs*69	frameshift deletion	Pathogenic	212597
g.5987197dup	c.1571dup	p.Gly525Argfs*17	frameshift insertion	Pathogenic	474597
g.5987206del	c.1559del	p.Ala520Glyfs*75	frameshift deletion	Pathogenic	522980
g.5987208A>C	c.1557T>G	p.Tyr519*	stopgain	Pathogenic	1061103
g.5987212del	c.1553del	p.Glu518Glyfs*77	frameshift deletion	Pathogenic	636238
g.5987233del	c.1532del	p.Thr511Argfs*84	frameshift deletion	Pathogenic	536331
g.5987253del	c.1515del	p.Phe506Serfs*89	frameshift deletion	Pathogenic	809090
g.5987263_5987273del	c.1492_1502del	p.Ser498Glyfs*3	frameshift deletion	Pathogenic	233518
g.5987266dup	c.1500dup	p.Val501Argfs*4	frameshift insertion	Pathogenic	240118
g.5987266del	c.1500del	p.Val501Trpfs*94	frameshift deletion	Pathogenic	226328
g.5987282_5987295del	c.1472_1485del	p.Glu491Alafs*9	frameshift deletion	Pathogenic	562051
g.5987284G>T	c.1481C>A	p.Ser494*	stopgain	Pathogenic	562052
g.5987294C>A	c.1471G>T	p.Glu491*	stopgain	Pathogenic/Likely_pathogenic	474600
g.5987340_5987343del	c.1425_1428del	p.Ser476Profs*118	frameshift deletion	Pathogenic	474616
g.5987346CT[1]	c.1418_1419del	p.Glu473Glyfs*10	frameshift deletion	Pathogenic	910934
g.5987351T>A	c.1414A>T	p.Lys472*	stopgain	Likely_pathogenic	575544
g.5987354G>A	c.1411C>T	p.Gln471*	stopgain	Pathogenic	182750
g.5987357delinsATCTCAGGACGCCTTTGTCAGAGATGGCACCTGAAGTGCTAGAAGAC	c.1408delinsGTCTTCTAGCACTTCAGGTGCCATCTCTGACAAAGGCGTCCTGAGAT	p.Pro470Valfs*3	stopgain	Pathogenic	474738
g.5987364_5987430del	c.1336_1402del	p.Pro446*	frameshift deletion	Likely_pathogenic	621270
g.5987389G>C	c.1376C>G	p.Ser459*	stopgain	Pathogenic	369830
g.5987389G>T	c.1376C>A	p.Ser459*	stopgain	Pathogenic	139648
g.5987391del	c.1375del	p.Ser459Glnfs*10	frameshift deletion	Pathogenic	933959
g.5987400del	c.1366del	p.Ser456Leufs*13	frameshift deletion	Pathogenic	636249
g.5987409dup	c.1356dup	p.Met453Tyrfs*5	frameshift insertion	Pathogenic	809099
g.5987409del	c.1356del	p.Met453Cysfs*16	frameshift deletion	Pathogenic	933960
g.5987417del	c.1351del	p.Arg451Glyfs*18	frameshift deletion	Likely_pathogenic	621271
g.5987417T>A	c.1348A>T	p.Lys450*	stopgain	Pathogenic	395718
g.5987420G>A	c.1345C>T	p.Gln449*	stopgain	Pathogenic	474637
g.5987434del	c.1332del	p.Ser445Alafs*3	frameshift deletion	Pathogenic	483996
g.5987454dup	c.1313dup	p.Thr439Aspfs*19	frameshift insertion	Pathogenic	562053
g.5987459dup	c.1306dup	p.Ser436Lysfs*22	frameshift insertion	Pathogenic	96775
g.5987468T>A	c.1297A>T	p.Lys433*	stopgain	Pathogenic	212600
g.5987484del	c.1281del	p.His428Thrfs*20	frameshift deletion	Pathogenic	833763
g.5987489_5987493del	c.1275_1279del	p.Leu426Serfs*30	frameshift deletion	Pathogenic	496497
g.5987501C>A	c.1264G>T	p.Glu422*	stopgain	Pathogenic	523135
g.5987504G>A	c.1261C>T	p.Arg421*	stopgain	Pathogenic	96774
g.5987525_5987526insA	c.1239_1240insT	p.Asp414*	stopgain	Pathogenic	562061
g.5987533dup	c.1239dup	p.Asp414Argfs*44	frameshift insertion	Pathogenic	212601
g.5987533del	c.1239del	p.Asp414Thrfs*34	frameshift deletion	Pathogenic	1160729
g.5987531_5987533del	c.1237_1239del	p.Lys413del	nonframeshift deletion	Pathogenic	96773
g.5987545del	c.1221del	p.Thr408Leufs*40	frameshift deletion	Pathogenic	24274
g.5987556_5987557del	c.1210_1211del	p.Pro404Phefs*53	frameshift deletion	Pathogenic	1061104
g.5987560del	c.1206del	p.Gln402Hisfs*5	frameshift deletion	Pathogenic	617393
g.5987567G>A	c.1198C>T	p.Gln400*	stopgain	Pathogenic	233534
g.5987572dup	c.1196dup	p.Gln400Alafs*58	frameshift insertion	Pathogenic	474640
g.5987582del	c.1185del	p.Met396Trpfs*2	frameshift deletion	Pathogenic	186084
g.5987587del	c.1181del	p.Lys394Serfs*4	frameshift deletion	Pathogenic	474766
g.5987588C>A	c.1177G>T	p.Glu393*	stopgain	Pathogenic	636259
g.5987601del	c.1164del	p.His388Glnfs*10	frameshift deletion	Pathogenic	474621
g.5987610del	c.1159del	p.Met387Cysfs*11	frameshift deletion	Pathogenic	1061105
g.5987614_5987615del	c.1150_1151del	p.Leu384Asnfs*73	frameshift deletion	Pathogenic	1160731
g.5987614A>C	c.1151T>G	p.Leu384*	stopgain	Pathogenic	456804
g.5987622T>C	c.1145-2A>G		splicing	Likely_pathogenic	815385
g.5989115_5990272del	c.989-296_1144+706del	p.Glu330_Asn862delinsValAsnPheSerLysLeuAsnCysPhe	nonframeshift deletion	Pathogenic	96860
g.5989798_5990041del	c.989-85_1144+3del	p.Glu330_Asn862delinsAlaHisLeuTyr	nonframeshift deletion	Likely_pathogenic	1037806
g.5989798_5989956del	c.989-1_1144+2del	p.Cys331_Asn862delinsSerLeuGluProArgArgArgArgLeuGln	nonframeshift deletion	Pathogenic	1037807
g.5989798A>T	c.1144+2T>A		splicing	Likely_pathogenic	96766
g.5989800del	c.1144+1del	p.Gly382Valfs*3	splicing	Pathogenic	1037808
g.5989799C>A	c.1144+1G>T		splicing	Likely_pathogenic	851650
g.5989799C>G	c.1144+1G>C		splicing	Likely_pathogenic	611302
g.5989799C>T	c.1144+1G>A		splicing	Pathogenic/Likely_pathogenic	0.00015
g.5989821G>A	c.1123C>T	p.Gln375*	stopgain	Pathogenic	945733
g.5989823TGAC[1]	c.1119_1122del	p.Gln374Serfs*10	frameshift deletion	Pathogenic	636266
g.5989824G>A	c.1120C>T	p.Gln374*	stopgain	Pathogenic/Likely_pathogenic	484101
g.5989827dup	c.1117dup	p.Ser373Lysfs*9	frameshift insertion	Pathogenic	833767
g.5989831_5989832delinsTAAA	c.1112_1113delinsTTTA	p.Asn371Ilefs*2	stopgain	Pathogenic	96765
g.5989833_5989834del	c.1111_1112del	p.Asn371Cysfs*10	frameshift deletion	Pathogenic	809114
g.5989832T>A	c.1112A>T	p.Asn371Ile	missense	Likely_pathogenic	970862
g.5989870dup	c.1076dup	p.Leu359Phefs*6	frameshift insertion	Pathogenic	96764
g.5989874del	c.1071del	p.Ser358Leufs*2	frameshift deletion	Pathogenic	933963
g.5989876del	c.1068del	p.Thr357Profs*3	frameshift deletion	Pathogenic	457270
g.5989879del	c.1067del	p.Lys356Argfs*4	frameshift deletion	Pathogenic	150671
g.5989880A>C	c.1064T>G	p.Leu355*	stopgain	Pathogenic	945734
g.5989891del	c.1053del	p.Leu351Phefs*5	frameshift deletion	Pathogenic	550738
g.5989908G>A	c.1036C>T	p.Gln346*	stopgain	Pathogenic	523344
g.5989919del	c.1027del	p.Ile343Phefs*13	frameshift deletion	Pathogenic	564367
g.5989926del	c.1021del	p.Arg341Glyfs*15	frameshift deletion	Pathogenic	24279
g.5989935dup	c.1009dup	p.Thr337Asnfs*4	frameshift insertion	Pathogenic	1061107
g.5989956C>A	c.989-1G>T		splicing	Pathogenic	133259
g.5989957T>C	c.989-2A>G		splicing	Likely_pathogenic	96861
g.5991971_5992256del	c.904-199_988+2del	p.Val302_Asn862delinsProLeuLysLysLysLysLysLysLysSerCysLeu	frameshift deletion	Pathogenic	1037809
g.5991973del	c.988+1del	p.Glu330Asnfs*26	splicing	Likely_pathogenic	233546
g.5991972C>A	c.988+1G>T		splicing	Likely_pathogenic	1e-05
g.5991975G>C	c.986C>G	p.Ser329*	stopgain	Pathogenic	536332
g.5992012G>A	c.949C>T	p.Gln317*	stopgain	Pathogenic	96858
g.5992013GT[1]	c.947_948del	p.His316Profs*8	frameshift deletion	Pathogenic	240129
g.5992018G>A	c.943C>T	p.Arg315*	stopgain	Pathogenic	8e-05
g.5992022A>C	c.939T>G	p.Tyr313*	stopgain	Pathogenic	809122
g.5992022A>T	c.939T>A	p.Tyr313*	stopgain	Pathogenic	617399
g.5992028_5992039delinsT	c.922_933delinsA	p.Glu308Asnfs*3	frameshift substitution	Pathogenic	474781
g.5992059T>C	c.904-2A>G		splicing	Pathogenic/Likely_pathogenic	150594
g.5992059T>G	c.904-2A>C		splicing	Likely_pathogenic	474673
g.5995532_5995900del	c.804-267_903+2del	p.Ile269_Asn862delinsArgLeuHis	stopgain	Pathogenic	1037810
g.5995532A>G	c.903+2T>C		splicing	Likely_pathogenic	240132
g.5995533C>A	c.903+1G>T		splicing	Likely_pathogenic	483952
g.5995533C>G	c.903+1G>C		splicing	Likely_pathogenic	523145
g.5995533C>T	c.903+1G>A		splicing	Likely_pathogenic	981039
g.5995534C>A	c.903G>T	p.Lys301Asn	missense	Likely_pathogenic	96852
g.5995537dup	c.902dup	p.Val302Glyfs*7	frameshift insertion	Pathogenic	945736
g.5995534C>T	c.903G>A		synonymous SNV	Likely_pathogenic	240133
g.5995537del	c.902del	p.Lys301Argfs*6	frameshift deletion	Pathogenic	1061108
g.5995560dup	c.878dup	p.Asn293Lysfs*6	frameshift insertion	Pathogenic	833768
g.5995566del	c.873del	p.Phe291Leufs*16	frameshift deletion	Pathogenic/Likely_pathogenic	576260
g.5995567del	c.870del	p.Phe291Leufs*16	frameshift deletion	Pathogenic	833769
g.5995573CTGT[2]	c.861_864del	p.Arg287Serfs*19	frameshift deletion	Pathogenic	96850
g.5995573CTGT[1]	c.857_864del	p.Asp286Valfs*10	frameshift deletion	Pathogenic	182780
g.5995575_5995576del	c.862_863del	p.Gln288Valfs*10	frameshift deletion	Pathogenic	96851
g.5995575G>A	c.862C>T	p.Gln288*	stopgain	Pathogenic	790746
g.5995577dup	c.860dup	p.Gln288Thrfs*11	frameshift insertion	Likely_pathogenic	1037811
g.5995578dup	c.859dup	p.Arg287Lysfs*12	frameshift insertion	Pathogenic	396069
g.5995586del	c.851del	p.Ser284*	stopgain	Pathogenic/Likely_pathogenic	233553
g.5995586G>C	c.851C>G	p.Ser284*	stopgain	Pathogenic	233552
g.5995592del	c.846del	p.Ser283Valfs*24	frameshift deletion	Pathogenic	24282
g.5995609G>T	c.828C>A	p.Cys276*	stopgain	Pathogenic	407208
g.5995612T>C	c.825A>G		synonymous SNV	Likely_pathogenic	233555
g.5995614G>A	c.823C>T	p.Gln275*	stopgain	Pathogenic	133253
g.5995628G>C	c.809C>G	p.Ser270*	stopgain	Pathogenic	182782
g.5995635T>C	c.804-2A>G		splicing	Pathogenic	852372
g.5997074_6004576delinsCG	c.164-518_803+252delinsCG	p.Asp55_Asn862delinsAlaThrValTyrLysGlu	frameshift substitution	Pathogenic	96784
g.5997325C>A	c.803+1G>T		splicing	Likely_pathogenic	562089
g.5997325C>T	c.803+1G>A		splicing	Likely_pathogenic	852100
g.5997332dup	c.802dup	p.Tyr268Leufs*31	frameshift insertion	Pathogenic	96844
g.5997332del	c.802del	p.Tyr268Thrfs*39	frameshift deletion	Pathogenic	910956
g.5997350del	c.780del	p.Asp261Metfs*46	frameshift deletion	Pathogenic	96842
g.5997349_5997350delinsCT	c.779_780delinsAG	p.Ser260*	stopgain	Pathogenic	396073
g.5997364G>T	c.765C>A	p.Tyr255*	stopgain	Pathogenic	182785
g.5997370_5997371del	c.758_759del	p.Glu253Glyfs*12	frameshift deletion	Pathogenic	809137
g.5997373AC[2]	c.756_757del	p.Cys252*	stopgain	Pathogenic/Likely_pathogenic	407210
g.5997372_5997377delinsAACACACG	c.752_757delinsCGTGTGTT	p.Val251Alafs*8	frameshift substitution	Pathogenic	809138
g.5997379_5997386del	c.746_753del	p.Asp249Valfs*2	frameshift deletion	Pathogenic	152492
g.5997381_5997382del	c.748_749del	p.Ser250Argfs*3	frameshift deletion	Pathogenic	457861
g.5997387dup	c.742dup	p.Ser248Lysfs*2	frameshift insertion	Pathogenic	833772
g.5997387_5997388insCTTCA	c.741_742insTGAAG	p.Ser248*	stopgain	Likely_pathogenic	676947
g.5997387_5997388insCTTCACACAC	c.741_742insGTGTGTGAAG	p.Ser248Valfs*5	frameshift insertion	Pathogenic	1061109
g.5997388del	c.741del	p.Ser248Valfs*10	frameshift deletion	Pathogenic/Likely_pathogenic	654494
g.5997388_5997393delinsCTTCACACACA	c.736_741delinsTGTGTGTGAAG	p.Pro246Cysfs*3	stopgain	Pathogenic	96841
g.5997388_5997396delinsCTTCACAACACAGC	c.733_741delinsGCTGTGTTGTGAAG	p.Leu245Alafs*4	stopgain	Likely_pathogenic	621276
g.5997388_5997396delinsCTTCACAGCACAGC	c.733_741delinsGCTGTGCTGTGAAG	p.Leu245Alafs*4	stopgain	Likely_pathogenic	487223
g.5997394dup	c.735dup	p.Pro246Alafs*3	frameshift insertion	Pathogenic	1061110
g.5997399del	c.730del	p.Gln244Serfs*14	frameshift deletion	Pathogenic	809139
g.5997399G>A	c.730C>T	p.Gln244*	stopgain	Pathogenic	611683
g.5997406del	c.726del	p.Phe242Leufs*16	frameshift deletion	Likely_pathogenic	789481
g.5997409_5997415dup	c.717_723dup	p.Phe242Hisfs*9	frameshift insertion	Pathogenic	636284
g.5997417_5997421del	c.710_714del	p.Gln237Profs*10	frameshift deletion	Pathogenic	933967
g.5997419del	c.712del	p.Ser238Alafs*20	frameshift deletion	Pathogenic	484130
g.5997420G>A	c.709C>T	p.Gln237*	stopgain	Pathogenic/Likely_pathogenic	432648
g.5997424C>T	c.706-1G>A		splicing	Likely_pathogenic	1055681
g.5997425T>A	c.706-2A>T		splicing	Likely_pathogenic	553658
g.5997425T>C	c.706-2A>G		splicing	Likely_pathogenic	1162056
g.5997425T>G	c.706-2A>C		splicing	Likely_pathogenic	182788
g.5998665_5999766del	c.538-478_705+456del	p.Glu180_Gln861del	nonframeshift deletion	Pathogenic	96832
g.5999106A>G	c.705+2T>C		splicing	Pathogenic/Likely_pathogenic	915911
g.5999107C>A	c.705+1G>T		splicing	Likely_pathogenic	96839
g.5999107C>G	c.705+1G>C		splicing	Likely_pathogenic	567042
g.5999107C>T	c.705+1G>A		splicing	Likely_pathogenic	815391
g.5999110G>A	c.703C>T	p.Gln235*	stopgain	Pathogenic	96838
g.5999116G>A	c.697C>T	p.Gln233*	stopgain	Pathogenic	96837
g.5999121_5999124del	c.691_694del	p.Phe231Glyfs*26	frameshift deletion	Pathogenic	933969
g.5999123CA[1]	c.690_691del	p.Phe231Trpfs*17	frameshift deletion	Pathogenic	407212
g.5999126AG[1]	c.686_687del	p.Ser229Cysfs*19	frameshift deletion	Pathogenic	395972
g.5999131del	c.683del	p.Gly228Alafs*30	frameshift deletion	Likely_pathogenic	1199849
g.5999132_5999135dup	c.678_681dup	p.Gly228Tyrfs*22	frameshift insertion	Likely_pathogenic	609168
g.5999140C>A	c.673G>T	p.Glu225*	stopgain	Pathogenic	1061111
g.5999158C>A	c.655G>T	p.Gly219*	stopgain	Pathogenic	407213
g.5999165G>T	c.648C>A	p.Cys216*	stopgain	Pathogenic	636288
g.5999169_5999172dup	c.641_644dup	p.Cys216Glyfs*34	frameshift insertion	Pathogenic	833776
g.5999179G>A	c.634C>T	p.Gln212*	stopgain	Pathogenic	567051
g.5999182G>A	c.631C>T	p.Arg211*	stopgain	Pathogenic	1e-05
g.5999186del	c.630del	p.Lys210Asnfs*14	frameshift deletion	Pathogenic	833777
g.5999200G>A	c.613C>T	p.Gln205*	stopgain	Pathogenic	1e-05
g.5999220dup	c.593dup	p.Arg199Profs*50	frameshift insertion	Pathogenic	96835
g.5999240G>C	c.573C>G	p.Tyr191*	stopgain	Pathogenic	955199
g.5999270del	c.543del	p.Tyr181*	stopgain	Pathogenic	96833
g.5999270A>C	c.543T>G	p.Tyr181*	stopgain	Pathogenic	1061112
g.5999276C>G	c.538-1G>C		splicing	Pathogenic/Likely_pathogenic	427327
g.5999276C>T	c.538-1G>A		splicing	Likely_pathogenic	940881
g.5999277T>C	c.538-2A>G		splicing	Pathogenic/Likely_pathogenic	1e-05
g.5999277T>G	c.538-2A>C		splicing	Likely_pathogenic	916202
g.5999315_5999316insTATTATAGGAAT	c.538-41_538-40insATTCCTATAATA		intronic	Pathogenic	1037813
g.6002453del	c.537+1del	p.Glu180Serfs*21	splicing	Pathogenic/Likely_pathogenic	407218
g.6002452C>G	c.537+1G>C		splicing	Likely_pathogenic	259870
g.6002452C>T	c.537+1G>A		splicing	Likely_pathogenic	212606
g.6002455T>A	c.535A>T	p.Lys179*	stopgain	Pathogenic	474824
g.6002459_6002468del	c.525_534del	p.Asn176Argfs*22	frameshift deletion	Pathogenic	910969
g.6002466del	c.525del	p.Asn176Ilefs*25	frameshift deletion	Pathogenic	1166681
g.6002470G>A	c.520C>T	p.Gln174*	stopgain	Pathogenic	833783
g.6002480del	c.510del	p.His170Glnfs*31	frameshift deletion	Pathogenic	407219
g.6002505A>T	c.485T>A	p.Leu162*	stopgain	Pathogenic	924896
g.6002512G>A	c.478C>T	p.Gln160*	stopgain	Pathogenic	636295
g.6002533del	c.457del	p.Arg153Glufs*48	frameshift deletion	Pathogenic/Likely_pathogenic	967150
g.6002533_6002538delinsCGGGG	c.452_457delinsCCCCG	p.Arg151Profs*50	frameshift substitution	Pathogenic	809156
g.6002538del	c.452del	p.Arg151Profs*50	frameshift deletion	Likely_pathogenic	1e-05
g.6002543dup	c.451dup	p.Arg151Profs*21	frameshift insertion	Pathogenic	1061113
g.6002543del	c.451del	p.Arg151Alafs*50	frameshift deletion	Pathogenic	617416
g.6002543G>T	c.447C>A	p.Tyr149*	stopgain	Pathogenic	809158
g.6002545del	c.445del	p.Tyr149Thrfs*52	frameshift deletion	Pathogenic/Likely_pathogenic	1e-05
g.6002590G>A	c.400C>T	p.Arg134*	stopgain	Pathogenic	1e-05
g.6002607G>T	c.383C>A	p.Ser128*	stopgain	Pathogenic	474840
g.6002615G>T	c.375C>A	p.Cys125*	stopgain	Likely_pathogenic	611079
g.6002622del	c.368del	p.Ser123Leufs*13	frameshift deletion	Pathogenic	1037814
g.6002637C>T	c.354-1G>A		missense	Pathogenic	182800
g.6002638T>C	c.354-2A>G		missense	Pathogenic/Likely_pathogenic	182801
g.6003688A>G	c.353+2T>C		splicing	Likely_pathogenic	1e-05
g.6003689C>T	c.353+1G>A		splicing	Likely_pathogenic	231684
g.6003697CA[1]	c.345_346del	p.Ala116Thrfs*22	frameshift deletion	Pathogenic	945744
g.6003723dup	c.325dup	p.Glu109Glyfs*30	frameshift insertion	Pathogenic	233589
g.6003723del	c.325del	p.Glu109Lysfs*3	frameshift deletion	Pathogenic	151109
g.6003734del	c.312del	p.Phe104Leufs*8	frameshift deletion	Pathogenic	933976
g.6003774_6003775dup	c.269_270dup	p.Lys91Leufs*9	frameshift insertion	Pathogenic/Likely_pathogenic	539271
g.6003793C>A	c.251-1G>T		splicing	Likely_pathogenic	564386
g.6003794T>A	c.251-2A>T		splicing	Pathogenic/Likely_pathogenic	1e-05
g.6003794T>C	c.251-2A>G		splicing	Likely_pathogenic	96820
g.6003794T>G	c.251-2A>C		splicing	Pathogenic/Likely_pathogenic	233596
g.6003972_6003975dup	c.247_250dup	p.Thr84Ilefs*9	splicing	Pathogenic	407228
g.6003974A>C	c.248T>G	p.Leu83*	stopgain	Pathogenic	407229
g.6003981C>A	c.241G>T	p.Glu81*	stopgain	Pathogenic/Likely_pathogenic	432650
g.6003982del	c.240del	p.Phe80Leufs*4	frameshift deletion	Pathogenic	474754
g.6003989_6003992del	c.232_235del	p.Glu78Thrfs*5	frameshift deletion	Pathogenic	809174
g.6004002del	c.223del	p.Val75*	frameshift deletion	Pathogenic	457905
g.6004002CA[3]	c.219_220dup	p.Gly74Valfs*3	frameshift insertion	Pathogenic	96807
g.6004003A>T	c.219T>A	p.Cys73*	stopgain	Pathogenic	24288
g.6004007_6004008insTGAAACTT	c.214_215insAAGTTTCA	p.Gly72Glufs*7	frameshift insertion	Likely_pathogenic	981040
g.6004011_6004026del	c.198_213del	p.Ile66Metfs*5	frameshift deletion	Pathogenic	955203
g.6004016G>T	c.206C>A	p.Ser69*	stopgain	Pathogenic	484146
g.6004040del	c.182del	p.Tyr61Leufs*15	frameshift deletion	Pathogenic	96791
g.6004044_6004067delinsGGATC	c.164-9_178delinsGATCC	p.Asp55_Asp60delinsGluTyrPheLysIleHis	frameshift substitution	Likely_pathogenic	789675
g.6004047del	c.176del	p.Lys59Argfs*17	frameshift deletion	Pathogenic	910986
g.6004049_6004050del	c.172_173del	p.Leu58*	frameshift deletion	Pathogenic	910987
g.6004059C>G	c.164-1G>C		splicing	Likely_pathogenic	182812
g.6004059C>T	c.164-1G>A		splicing	Likely_pathogenic	1e-05
g.6004061_6004068del	c.164-9_164-2del		splicing	Likely_pathogenic	1055682
g.6004060T>C	c.164-2A>G		splicing	Likely_pathogenic	96783
g.6005890A>G	c.163+2T>C		splicing	Likely_pathogenic	96782
g.6005891C>A	c.163+1G>T		splicing	Likely_pathogenic	1323355
g.6005891C>T	c.163+1G>A		splicing	Likely_pathogenic	407232
g.6005895_6005896insTAAT	c.162_163insAATT	p.Asp55Asnfs*2	stopgain	Pathogenic	474772
g.6005909_6005916del	c.139_146del	p.Leu47Trpfs*4	frameshift deletion	Pathogenic/Likely_pathogenic	259871
g.6005914del	c.142del	p.Asp48Metfs*9	frameshift deletion	Pathogenic	407233
g.6005918C>A	c.137G>T	p.Ser46Ile	missense	Likely_pathogenic	24284
g.6005918C>T	c.137G>A	p.Ser46Asn	missense	Pathogenic/Likely_pathogenic	96776
g.6005920_6005921del	c.135_136del	p.Asn45Lysfs*8	frameshift deletion	Pathogenic	809182
g.6005921T>G	c.134A>C	p.Asn45Thr	missense	Likely_pathogenic	427330
g.6005925C>A	c.130G>T	p.Glu44*	stopgain	Pathogenic	1061114
g.6005926del	c.129del	p.Glu44Lysfs*13	frameshift deletion	Pathogenic	396114
g.6005934_6005937dup	c.119_122dup	p.Leu42Glyfs*13	frameshift insertion	Pathogenic	474671
g.6005934C>A	c.121G>T	p.Glu41*	stopgain	Pathogenic	221737
g.6005939del	c.116del	p.Val39Glufs*4	frameshift deletion	Pathogenic/Likely_pathogenic	407235
g.6005948_6006043delinsATTT	c.24-12_107delinsAAAT	p.Ser8_Asn862delinsArgPheThrValLeuSerHisPheProGlnLeuLysSerGly	frameshift substitution	Pathogenic	96816
g.6005967G>A	c.88C>T	p.Gln30*	stopgain	Pathogenic	152364
g.6005982G>A	c.73C>T	p.Gln25*	stopgain	Pathogenic	484017
g.6005990G>C	c.65C>G	p.Ser22*	stopgain	Pathogenic	945746
g.6005990G>T	c.65C>A	p.Ser22*	stopgain	Pathogenic	1e-05
g.6006004del	c.51del	p.Ile18Leufs*16	frameshift deletion	Pathogenic	910993
g.6006014del	c.42del	p.Ile15Serfs*19	frameshift deletion	Pathogenic	1061115
g.6006022del	c.33del	p.Ala12Leufs*22	frameshift deletion	Pathogenic	536333
g.6006032C>T	c.24-1G>A		splicing	Likely_pathogenic	915451
g.6006033T>C	c.24-2A>G		splicing	Likely_pathogenic	815393
g.6006033T>G	c.24-2A>C		splicing	Pathogenic	964664
g.6008970_6008977del	c.23+21_23+28del		UTR5	Likely_pathogenic	427331
g.6008995_6009016del	c.9_23+7del		nonframeshift deletion	Likely_pathogenic	564390
g.6008996C>A	c.23+1G>T		splicing	Pathogenic/Likely_pathogenic	2e-05
g.6008996C>G	c.23+1G>C		splicing	Likely_pathogenic	815394
g.6008996C>T	c.23+1G>A		splicing	Pathogenic	1185873
g.6009013G>A	c.7C>T	p.Arg3*	stopgain	Pathogenic	231695
g.6009017C>G	c.3G>C		startloss	Pathogenic	945747
g.6009017C>T	c.3G>A		startloss	Pathogenic	444148
g.6009018A>C	c.2T>G		startloss	Pathogenic	233615
g.6009018A>G	c.2T>C		startloss	Pathogenic/Likely_pathogenic	133245
g.6009019T>A	c.1A>T		startloss	Pathogenic	152491
g.6009019T>C	c.1A>G		startloss	Likely_pathogenic	96798
g.6009019T>G	c.1A>C		startloss	Pathogenic	809188
