# Supplementary material for: Evolutionary origin of germline pathogenic variants in human DNA mismatch repair genes
Source: Hum Genomics. 2024 Jan 29;18:5. doi: 10.1186/s40246-024-00573-0 (PMC10823654; doi:10.1186/s40246-024-00573-0)
Supplement: Supplementary file 5 — Additional file 5: Table S4. List of MMR founder PVs identified by haplotype analysis. [file 40246_2024_573_MOESM5_ESM.xls]

## Sheet: founder PVs
Table S4 MMR founder PVs identified by haplotype analysis
Variants		Variant type	Age (BP)	Population	Reference*
cDNA (NM_000249.4)	Protein (NP_000240.1)
MLH1
c.306+5G>A		intronic	1879	Spanish	1
c.2252_2253del	p.Lys751Serfs	frameshift	1550	Italian	2
-		MLH1 exon 16 deletion	400-1075	Finnish	3, 4
c.1865T>A	p.Leu622His	missense	384	Spanish	1
c.589-2A>G		splice acceptor	340-585	American	5
c.1896+280_oLRRFIP2:c.1750_678del		MLH1 Exon 17–19+LRRFIP2 exon 26–29 deletion	283	Portugese	6
c.454-1G>A		splice acceptor	125-525	Finnish	3, 4
c.2142G>A	p.Trp714*	nonsense	>200	Swiss	7
c.392C>G	p.Ser131*	nonsense	-	Macedonia	8
c.1459C>T	p.Arg487*	nonsense	-	Chinese	9
c.2101C>A	p.Gln701Lys	missense	-	Chinese	9
c.1757_1758insC	p.Met587Hisfs*6	frameshift	-	Korean	10
c.2195_2198dup	p.His733fs	frameshift	-	French Canadian	11
MSH2
c.1452_1455delAATG	p.Asn486fs	frameshift	550-2575	Southern Chinese	12
-		MSH2 exon 1–6 deletion	500	North America	13, 14
c.1906G>C	p.Ala636Pro	missense	425	Ashkenazi Jewish	15
c.1906G>C	p.Ala636Pro	missense	200–500	Ashkenazi Jewish	16
c.2445T>A	p.Tyr815*	nonsense	200-300	Icelandic	17
c.1022T>C	p.Leu341Pro	missense	275-375	France	18
c.2152C>T	p.Gln718*	missense	209-337	Portuguese	19
c.[2635-3T>C; 2635-5C>T]			-	spanish	20
c.388_389del	p.Gln130fs	frameshift	-	Portuguese	21
c.1180_1386+2226del3516insCATTCTCTTTGAAAA			-	Italy Sardinian	22
c.1165C>T	p.Arg389*	nonsense	-	French Canadian	11
MSH6
c.3984_3987dupGTCA	p.Leu1330fs	frameshift	1125–2075	Ashkenazi Jewish	23
c.3959_3962delCAAG	p.Ala1320fs	frameshift	1000–1900	Ashkenazi Jewish	23
c.10C>T	p.Gln4*	nonsense	513	Quebecois	24
c.1346T>C	p.Leu449Pro	missense	>300	Swedish	25
c.3261dupC	p.Phe1088fs	frameshift	200-300	Icelandic	17
c.3514dupA	p.Arg1172fs	frameshift	200-300	Icelandic	17
c.2931C>G	p.Tyr977*	nonsense	>200	Swedish	25
c.2983G>T	p.Glu995*	nonsense	-	Finnish	26
PMS2
c.736_741del6ins11	p.Pro246Cysfs*3	nonsense	1625	Icelandic, Australia, USA, Canada	17, 27
c.137G>T	p.Ser46Ile	missense	-	Caucasian	28
* The references are listed in the Supplementary reference list.
